# Supplementary material for: Rho/ROCK signaling and α-catenin mediate β-catenin–driven hyperplasia in the adrenal cortex via adherens junctions
Source: J Clin Invest. 2026 Jan 27;136(6):e196271. doi: 10.1172/JCI196271 (PMC12987613; doi:10.1172/JCI196271)
Supplement: Supporting data values [file jci-136-196271-s076.xlsx]

## Sheet: Fig 1C
Vehicle			K+			AngII
1.12486	0.969732	0.905406	2.40833	1.53838	1.78907	2.98806	1.6264	3.03486

## Sheet: Fig 1F KCad
Normalized Intercellular Distance	Veh
0.5	8.829	2.869	9.5575	3.53665	2.43777	3.47395	11.1912	9.568	4.81505	6.5944	3.77643	4.19498	5.4638	5.06185	3.24723	3.8223	5.90607	4.83605	8.7953	9.45045	3.19202	2.3954	9.3212	6.0825	2.5567	5.6566	10.6127	3.38245	6.5299	14.4925	3.0687	3.23	2.8353	4.47175	3.5811	4.5784	5.7139	3.88373	3.35356	6.345	2.3492	3.24845	4.0912	11.3235	2.89717	6.59555	4.88157	3.37925	6.27485
1.5	8.4726	2.8721	9.55025	3.69655	2.29155	3.6027	10.8705	10.4429	4.9669	6.3918	3.78435	4.28228	5.19645	4.8381	3.4483	3.9655	6.08	4.9436	9.0451	8.9302	3.39047	2.4868	10.0732	6.2571	2.30615	5.9514	10.8448	2.8269	6.6783	15.0463	3.1744	3.15	2.7841	4.1949	3.5158	4.6854	5.7758	3.89767	3.32219	6.055	2.3359	3.347	3.96935	10.9134	2.8613	6.54205	4.8531	3.37665	6.41375
2.5	8.64095	2.7922	9.66465	3.7035	2.2751	3.7174	10.6723	11.1611	4.72905	6.0875	3.80687	4.26023	5.20775	4.6089	3.39435	3.9118	6.59905	5.122	9.154	7.92695	3.45022	2.4918	9.9908	6.3427	2.50325	6.0336	10.8394	2.7566	6.8192	15.7103	3.37855	3.3	2.9562	4.26265	3.5006	4.8227	6.1523	3.8415	3.35448	5.77	2.3431	3.663	3.99435	10.9973	2.88765	6.45435	4.7986	3.4163	6.2453
3.5	8.1638	2.8406	9.6407	3.4988	2.2176	3.9105	10.8596	12.4063	4.9609	6.0798	3.7854	4.32182	4.93875	4.2992	3.65445	4.01525	6.73623	5.0212	9.18075	7.288	3.43288	2.6532	9.313	6.6076	2.5105	6.02775	10.5239	2.56755	6.4901	15.2081	3.2608	3.04	3.0801	3.95425	3.5243	4.93667	6.2203	4.0858	3.47601	5.74	2.3202	3.82615	3.8852	10.5025	2.9598	6.6143	4.5848	3.26245	6.13505
4.5	8.0996	2.977	9.5022	3.2243	2.33665	4.01745	10.6689	13.695	4.98915	6.2547	4.1128	4.3938	4.60243	4.339	3.6098	4.0738	7.22785	4.8504	8.9804	7.085	3.45885	2.947	8.2819	6.8328	2.5559	6.1653	10.4115	2.17905	6.42945	15.1767	3.2235	3.24	3.0823	4.0213	3.3404	5.3559	6.1069	4.20517	3.80549	6.06	2.3436	4.1659	3.76275	10.2826	3.27315	6.85385	4.54253	3.2224	6.2372
5.5	8.1747	2.91835	9.414	3.4426	2.2962	3.8714	10.7804	14.9317	5.2721	6.976	4.21765	4.97658	4.39415	4.23735	3.67055	4.2943	7.43763	4.77155	9.39135	6.9416	3.77481	3.32915	8.298	6.81465	2.66635	6.3208	10.086	1.9611	6.2557	16.0377	3.2878	2.99	3.0173	4.195	3.3442	5.38073	6.05605	4.1579	3.85017	6.425	2.2945	4.0302	3.57295	9.9289	3.37795	6.87375	4.87185	3.3371	6.2546
6.5	8.0929	3.1045	9.55285	3.3966	2.1854	3.7901	10.8262	17.2974	5.7339	7.238	4.20183	5.37822	4.51245	4.0353	3.80375	4.50705	7.741	4.7719	9.5523	7.113	4.01442	3.5979	8.3797	6.64435	2.77055	6.3846	9.89735	1.86325	6.20695	16.4139	3.1188	3	2.9019	4.15835	3.2669	5.66183	6.1365	4.23438	3.81891	6.455	2.1838	4.0199	3.4602	9.6204	3.31535	6.7748	4.9132	3.5349	6.4166
7.5	8.1708	3.0962	9.4476	3.4953	2.36055	3.83465	10.4771	19.4485	6.2241	7.13165	4.5257	5.98723	4.25435	4.2115	3.8578	4.3844	7.78737	4.87465	9.8971	7.3647	4.17073	3.94895	8.5395	6.2879	2.826	6.5913	9.7807	1.5565	6.3028	16.5609	3.0264	3	3.0377	4.1506	3.41465	6.0485	6.1706	4.3332	3.87703	7.045	2.1113	4.26055	3.57275	9.4225	2.99535	7.00695	4.55675	3.36965	6.8344
8.5	8.19415	3.0336	9.76155	3.42155	2.45365	3.5204	10.4377	21.3078	6.99435	6.4356	4.61403	6.29785	4.3053	4.0613	3.74403	4.5461	7.95387	4.9892	10.3785	7.6614	4.37979	4.3767	8.4904	6.8123	2.9407	7.0707	9.3429	1.47665	6.3033	16.6786	2.9883	2.93	3.0274	4.02915	3.5568	6.21037	6.465	4.60733	3.83357	6.76	2.1893	4.5047	3.5447	9.5196	3.09225	7.1008	4.3392	3.4858	7.0048
9.5	8.3093	3.0163	10.1791	3.4894	2.59035	3.3438	10.8927	23.7081	7.5803	5.8516	4.72915	6.93997	4.5188	4.075	3.68625	4.7495	7.98405	4.9472	11.0365	7.6587	4.40321	4.71265	8.7735	6.8453	3.0517	7.1367	9.4767	1.43635	6.6142	16.8517	3.0018	2.82	3.02015	4.0139	3.7787	6.3143	6.5422	4.68347	3.87858	7.06	2.118	4.6526	3.3173	9.55505	2.86685	7.33665	3.99975	3.57125	6.8425
10.5	8.2057	3.0349	11.047	3.67065	2.76125	3.4437	11.6156	26.0198	8.4229	5.5575	4.445	7.39255	4.24645	4.0703	3.53875	5.19065	7.98123	4.7607	11.9696	7.83985	4.46254	5.2887	9.94755	6.5475	3.08345	7.5669	9.1001	1.5338	6.97825	17.1477	3.21705	2.71	3.0942	4.1569	3.784	6.6808	6.4362	4.94557	4.05915	7.215	2.3629	4.9578	3.24025	9.5917	2.7721	7.4511	4.06323	3.5962	7.18775
11.5	8.45245	3.0582	12.4366	3.82435	2.92485	3.51325	12.0191	28.4735	9.7274	5.5778	4.5074	7.5789	4.3384	4.1465	3.66185	5.5822	7.8941	4.6584	13.0498	8.42575	4.27827	5.5031	11.474	6.911	3.15175	7.9144	8.62695	1.4114	7.1503	17.5077	3.1373	2.93	2.94	4.32415	3.9983	6.8605	6.26765	5.18483	3.92636	7.11	2.3345	5.5131	3.17785	9.63685	2.83825	7.21545	4.3576	3.4185	7.36315
12.5	8.44265	3.1845	13.8719	3.9793	3.29065	3.63975	12.4957	30.0677	10.5164	5.553	4.58087	8.24647	4.35245	4.1449	3.8109	6.12435	7.77097	4.748	13.8874	8.8915	4.43405	6.0711	12.1579	6.8595	2.97685	8.0975	8.4143	1.531	7.1934	16.658	3.2767	2.83	3.1238	4.0346	3.8888	6.15447	6.0047	5.62967	3.95326	7.45	2.1267	5.7476	3.2413	9.695	2.9691	7.2732	4.5319	3.39325	7.5803
13.5	8.65445	3.1973	15.3504	4.492	3.48755	3.7218	13.5	31.2316	11.2311	5.669	4.5912	9.25098	4.5145	4.3017	3.9208	6.763	7.6787	4.7941	15.2027	9.3085	4.50077	6.29165	11.7155	6.70635	3.0438	8.1826	8.46845	1.42925	7.2109	16.0388	3.56065	3.025	3.0769	4.07585	4.0074	5.43853	5.94225	6.46723	4.14777	7.29	2.1353	5.8623	3.10095	10.1032	2.9718	7.2184	4.3327	3.6616	7.5666
14.5	8.9609	3.3364	16.6581	4.8514	3.5933	3.84	14.1009	31.9096	12.2951	5.8665	4.66347	9.9416	4.6566	4.29	4.11295	7.2012	7.4365	4.8674	16.37	10.1432	4.7372	6.5958	9.7378	6.7168	2.9717	8.60155	8.1153	1.58825	7.3376	15.6338	3.8329	3.08	3.13615	3.9938	4.24835	6.03043	5.9028	7.8135	4.27714	7.32	2.1322	6.0748	3.21395	10.6896	2.93555	7.2304	4.65553	3.36125	7.7255
15.5	9.52505	3.14295	17.9799	4.92155	3.89225	4.03415	14.5053	32.1091	13.1022	5.9719	4.84655	9.81193	4.76055	4.4578	4.2122	8.05125	7.60663	5.08405	17.4628	10.8492	4.99556	7.0188	9.7464	6.8	2.8577	8.788	8.1042	1.652	7.6647	14.2888	3.8346	3.02	3.2655	4.0368	4.2335	6.02863	6.0248	8.9183	4.42185	7.115	2.29845	6.5223	3.29295	11.0495	3.0064	7.34685	4.8331	3.3756	7.8794
16.5	9.6327	3.0946	18.9478	5.12945	4.18095	4.2167	14.6014	33.8973	13.4434	6.2564	5.1465	9.95237	5.2174	4.3849	4.8146	9.1445	7.71935	5.328	18.4887	11.581	5.08211	7.2843	9.8314	6.5963	2.85545	9.1242	8.1108	1.76515	7.9352	13.6553	4.20125	3.14	3.1295	4.05535	4.3482	7.05497	6.30335	10.371	4.81601	6.855	2.3067	6.8963	3.142	11.4192	3.0952	7.3876	5.18907	3.27505	7.9868
17.5	9.62715	3.3065	19.0285	5.1059	4.47575	4.58405	14.4451	35.5222	13.7252	6.4204	5.46285	10.6318	5.6021	4.54235	5.3459	10.6188	7.69857	5.49655	20.1684	12.13	4.853	7.5865	10.517	6.5171	2.9176	9.5142	8.0505	1.7728	8.228	14.1798	4.6261	3.16	3.23395	4.2704	4.6651	8.56143	6.531	11.7479	4.59568	6.58	2.3566	6.7841	3.2438	11.9484	3.19715	7.5283	5.46505	3.186	7.9588
18.5	9.94115	3.1485	18.6458	5.2376	4.82635	4.874	14.3312	37.2054	13.5737	6.751	5.58323	11.2391	5.87975	4.4124	6.0252	13.0976	7.92375	5.315	21.4144	13.0405	5.04312	8.0437	11.2285	6.6033	2.8329	9.8798	8.04845	1.85205	8.311	14.7746	4.8705	3.49	3.3037	4.37705	4.572	9.04667	6.7874	12.8939	4.82883	6.575	2.4258	6.9153	3.39445	11.922	3.3261	7.59475	6.06243	3.35545	8.10795
19.5	10.1276	3.334	19.0675	5.5074	5.0775	5.0435	14.2854	38.1729	13.2088	7.0004	5.8996	11.1432	5.71275	4.3542	6.86095	15.9284	8.22967	5.179	22.4044	13.5379	5.2808	8.2011	10.4089	6.6007	3.12135	10.0465	8.3166	1.86905	8.5184	14.2426	5.3	3.745	3.5299	4.3052	4.5778	8.98947	6.604	13.685	4.83525	6.675	2.2516	7.09395	3.4224	12.5032	3.52805	7.5863	6.31405	3.2336	8.295
20.5	10.2031	3.5497	19.7941	5.7305	5.4159	5.5593	13.76	39.0179	13.0138	7.2443	6.27697	10.9913	5.7392	4.6641	8.33343	18.2182	8.47615	5.1869	24.2354	14.1482	5.24731	8.7414	9.9176	6.5867	3.14	10.2868	8.39425	2.0046	8.265	13.9907	5.5132	3.94	3.3314	4.23435	4.7653	9.35813	6.8014	15.0207	4.90825	6.05	2.2522	7.4634	3.2614	12.967	3.9912	7.3855	5.84323	3.29565	8.46235
21.5	10.4192	3.53825	21.4772	6.02845	5.6095	6.0894	14.0281	42.7518	12.9789	7.6854	6.0605	10.7911	5.7355	4.7033	10.0077	19.8442	9.07657	5.3122	26.5634	14.985	5.43098	9.24575	9.8178	6.6119	3.3207	10.4612	8.7868	2.06285	8.77875	13.993	6.26015	4.02	3.44795	4.10785	4.9184	9.37817	6.7879	15.4397	5.4287	5.88	2.39375	7.6808	3.2405	13.5655	4.39375	7.50335	5.3569	3.3283	8.5756
22.5	10.2637	3.4401	23.2394	6.0817	5.9245	6.7154	14.1146	44.9197	12.9393	8.1451	5.9344	10.903	5.6154	4.9306	11.9486	21.3368	9.60077	5.2611	28.2422	15.7426	5.63272	9.8207	9.7216	6.6573	3.3278	10.3307	9.4664	2.13985	9.2086	13.6166	7.0823	4.03	3.2253	4.435	5.1877	9.96133	6.80535	15.9991	6.2001	5.565	2.517	8.1222	3.5561	13.8423	4.76005	7.4916	5.00687	3.2964	8.94145
23.5	10.721	3.604	24.9529	6.3636	6.1897	7.5566	14.2676	45.8381	13.17	8.87715	5.85285	12.0208	5.6096	4.9651	13.6581	23.4298	9.9441	5.1793	29.6072	16.4001	6.06198	10.2857	9.9205	6.7778	3.6362	10.0933	10.378	2.2033	9.8753	13.6969	7.698	4.37	3.385	4.76685	5.6918	10.5403	6.9194	15.9959	6.86542	5.355	2.6686	8.35125	3.57505	14.159	5.4767	7.47715	4.71585	3.4374	9.2824
24.5	10.7379	3.6892	27.6671	6.2654	6.50275	8.2323	14.4905	43.2479	13.308	9.6733	6.38903	14.3335	5.5916	5.0925	16.6186	24.262	10.5329	5.2623	29.715	17.5946	6.1552	11.0063	9.6279	6.631	3.9867	10.1795	11.2902	2.14305	10.59	13.6343	8.41695	4.45	3.3521	5.03555	6.0035	10.3462	6.9926	15.7425	7.42626	4.94	2.7002	8.4512	3.4998	14.2463	6.2187	7.78195	4.5153	3.5653	9.752
25.5	10.9046	3.6622	29.7884	6.8279	6.72475	8.46485	14.8433	40.717	13.2964	10.3368	6.89395	15.8567	5.80685	5.44525	19.3856	24.7228	11.2522	5.2917	29.4074	17.7635	6.26527	11.6296	9.5848	6.8464	4.2101	10.3866	12.3541	2.0343	11.9767	13.2081	9.3831	4.61	3.3183	5.3388	6.27	10.2894	7.05885	15.4392	8.29228	4.72	2.8257	8.9568	3.6362	14.875	7.19153	8.2531	4.213	3.3146	10.234
26.5	11.3075	3.9636	30.992	7.30665	6.806	9.2978	15.3582	37.8646	13.0099	10.5874	6.7266	17.4049	5.929	5.7801	22.0435	24.4349	11.9506	5.4826	28.4443	18.5363	6.11782	12.5956	9.7646	6.6685	4.8265	10.6692	13.754	2.04685	14.0896	12.813	10.1742	4.86	3.49475	5.4549	6.394	10.1336	7.2012	15.6046	8.75392	4.67	2.9294	9.3564	3.36625	14.718	8.25725	9.00595	4.4578	3.2737	10.7936
27.5	11.5459	4.2328	29.1593	7.4572	7.24185	9.6432	16.433	35.8571	13.2049	11.2983	6.66055	19.2103	6.0482	5.6026	24.6711	24.216	13.3414	5.6552	27.2376	18.7891	6.34147	13.5493	9.5842	6.55475	5.3696	10.936	14.9869	2.1089	16.4248	12.4259	11.2662	5.5	3.5033	5.5273	6.8464	9.66933	7.55735	14.7343	8.78535	4.605	2.78	10.0005	3.278	14.8894	9.2145	9.50955	4.76945	3.2058	11.316
28.5	12.0104	4.2435	25.8504	7.8157	7.68445	9.851	17.508	34.1506	13.1118	11.9301	7.1832	20.2103	6.2559	5.82985	30.2769	26.0839	14.1505	5.6266	26.3733	18.9906	5.99477	14.1741	9.6559	6.4624	6.45505	11.2181	16.9656	2.1627	18.447	11.8548	12.5263	5.45	3.4562	5.73705	7.54775	9.57597	8.2752	15.5813	8.74678	4.4	3.1337	10.7238	3.0621	14.7413	9.94775	10.453	5.03403	3.1297	11.7804
29.5	12.2241	4.2682	24.3815	7.9436	8.26725	9.7044	18.5168	33.1374	12.8074	12.5304	7.7257	21.7845	6.43155	5.8493	32.2458	31.9993	15.783	5.9356	25.17	19.1383	5.9653	14.9191	9.2565	6.567	7.97325	11.4149	17.9922	2.26695	20.3544	11.2106	13.6394	5.96	3.7221	6.33475	7.7886	10.0912	8.4828	16.125	8.60268	4.405	3.1724	11.3118	2.9401	14.5964	11.0861	11.8339	5.73415	3.19065	12.7741
30.5	12.7599	4.6451	26.8869	8.40245	8.8197	9.88855	19.0696	31.4075	12.862	13.1256	8.52263	24.3184	6.73337	6.0647	28.4625	37.3261	17.2021	5.986	24.3737	20.1312	6.25461	15.5464	9.3684	6.3966	9.94505	11.8841	19.7042	2.3673	20.9375	11.2114	14.2841	6.25	3.8041	6.8017	8.1454	9.60347	8.80455	16.4678	8.71467	4.49	3.2739	11.7207	2.77675	14.7581	12.2851	13.3872	5.47013	3.25855	13.6206
31.5	12.1455	4.9176	29.6434	9.04205	9.8844	10.1115	18.9232	29.266	12.6287	14.1898	9.1643	26.9152	6.9508	6.04645	23.6875	43.5215	19.0027	5.825	24.1042	20.7455	6.32766	16.4565	9.0134	6.56985	11.5991	12.7305	21.0726	2.5426	20.7123	11.334	14.3631	6.66	3.80765	7.52185	8.4948	9.18637	9.27	17.6689	9.15475	4.395	3.36785	12.4582	2.67925	15.3047	13.5429	15.3385	5.57773	3.4789	14.775
32.5	11.1235	5.2829	29.6706	9.38	11.1859	10.4758	18.6116	27.7655	12.5002	15.1098	9.6792	27.9185	7.51275	5.9606	19.0295	45.6349	22.2824	5.9792	24.3815	22.4338	6.31306	16.6205	9.0979	6.478	13.1659	14.3776	22.5411	2.9688	19.1647	11.5882	14.8755	6.71	3.7146	8.51435	9.0574	9.54693	9.4441	18.1393	10.3866	4.495	3.733	13.264	2.463	15.1658	15.4793	17.0519	6.10775	3.73865	15.2459
33.5	10.538	5.6857	29.0321	9.9578	13.1987	10.9221	18.4861	26.9103	12.9544	16.1049	10.392	23.7267	8.41375	6.2051	15.0223	44.5416	24.9054	6.01035	24.9138	24.5547	6.92056	16.6245	9.2592	6.468	15.3833	15.7597	24.9681	3.2972	18.2088	11.7129	15.4189	7.615	4.0878	9.60905	9.3717	8.7422	9.3615	18.7838	10.6723	4.655	4.054	13.2002	2.69035	15.4091	16.8793	20.0314	6.50225	3.7974	15.8226
34.5	10.0982	5.9221	30.2806	10.8792	16.2231	11.3553	18.3503	26.0327	12.9459	17.668	10.6627	18.5899	9.83937	5.7175	12.2851	42.9613	26.6935	6.0269	25.8696	26.473	7.10497	15.8886	9.5795	6.5494	17.2376	16.9916	26.8733	4.05375	16.9923	12.0551	16.0272	8.47	4.3005	9.9802	9.7376	7.62253	9.8602	19.0419	10.9705	4.47	3.9972	13.3719	2.82955	15.3203	17.3838	23.3474	6.77253	3.8928	17.0311
35.5	10.2849	6.2107	32.321	11.3893	19.1445	12.0764	17.8612	25.5709	13.0944	18.9698	10.4665	15.3536	11.1575	5.8889	10.19	39.6822	28.6061	6.1793	28.0186	28.7969	7.53671	14.8661	10.033	6.4743	18.9316	18.9377	28.3239	4.7444	15.3154	12.4332	16.7138	8.77	4.5602	10.2434	10.4579	7.45277	10.3997	16.9093	11.4458	4.495	4.2816	13.4292	3.1103	15.977	17.8339	27.6812	7.3334	4.1486	17.6368
36.5	11.4222	6.58465	32.9781	12.511	23.3175	13.1359	17.6589	24.6063	13.7109	20.7767	9.75847	14.688	12.0793	5.9054	8.2895	36.622	30.5133	6.3926	27.9715	30.6511	7.53435	14.8288	10.618	6.49815	19.3578	21.2831	30.1259	5.2525	14.5504	12.7178	17.3593	8.99	4.7494	11.2807	11.3035	7.874	11.1235	14.2317	11.4434	4.595	5.0413	14.1593	3.5775	16.241	18.2175	31.9723	8.71163	4.36915	18.9546
37.5	13.2605	7.2434	32.5521	13.4073	28.7431	14.6249	17.3722	24.1706	13.9483	22.2875	9.40705	14.3414	12.4053	6.41965	7.4239	34.2486	29.2793	6.6562	28.7843	31.1579	7.47272	14.7444	11.2705	6.8545	18.2506	22.9734	30.6139	6.0649	15.1491	13.8521	18.3621	9.51	5.0022	11.6713	12.0315	7.4564	12.401	11.3405	10.734	4.29	5.7873	14.4616	4.46175	16.1202	17.6806	36.206	10.1882	4.4472	20.1974
38.5	16.5845	7.7134	30.3536	14.6739	33.8605	15.7751	17.3055	24.1174	14.7962	23.318	8.40637	15.7729	12.373	6.689	6.70485	31.5955	26.6312	6.78755	29.8892	30.4464	7.48327	15.1105	11.6246	7.3953	16.7548	25.7634	32.0219	6.6144	16.3153	15.2504	19.772	9.96	5.4297	11.5744	12.8554	7.29883	14.1939	10.0275	11.3424	4.405	6.3175	15.1877	5.5864	16.1194	15.4088	37.007	11.6323	5.05815	22.2346
39.5	19.2289	8.135	27.1925	15.95	38.2045	17.7004	17.397	24.0679	15.7195	23.9313	7.1662	16.9033	11.6639	6.9811	6.33245	29.595	26.1574	6.7652	29.5174	28.8402	7.82366	15.0825	12.2362	7.72335	18.583	28.9813	32.7152	7.3783	17.8826	16.6468	20.8841	10.68	6.14095	11.8058	13.1441	7.88797	16.3904	9.52353	10.672	4.42	7.0492	15.701	6.801	16.4049	13.529	34.6257	13.2277	6.0919	23.7787
40.5	20.5122	8.7977	24.7596	16.8729	40.578	18.9555	17.7514	23.5136	16.2047	25.0602	6.78773	18.0264	12.3372	7.1579	6.12297	29.3959	26.451	7.0925	28.0261	26.7784	8.1105	15.0683	13.148	7.8323	19.269	32.7656	34.323	8.13895	19.7449	17.2835	22.6369	11.51	7.1135	11.8057	13.8485	10.322	18.428	9.34673	10.5318	4.45	7.9231	17.0835	8.9158	17.0861	11.4732	30.0631	14.84	6.69615	24.5445
41.5	20.1135	9.0601	23.0962	18.8769	41.5981	20.2314	17.9545	23.4007	15.7545	26.1983	6.8598	18.3185	14.6032	7.3179	5.9019	30.4077	25.2204	7.4682	24.4292	24.9557	8.78275	15.2452	13.0321	8.49345	18.9286	35.8561	37.0719	8.482	21.0711	17.8829	23.6704	12.3	8.08365	12.0405	14.7928	14.1126	21.5362	10.0632	10.391	4.275	9.0488	19.2545	11.1925	17.2345	10.0822	22.511	15.9244	7.8148	25.6628
42.5	20.2103	9.9758	21.7501	20.3438	41.9165	23.3929	17.7835	23.9119	15.5295	27.8903	7.74863	17.0923	17.6802	7.7103	5.29665	32.3366	23.3051	7.9168	21.0701	22.3508	9.40785	15.212	13.9299	9.0151	17.8864	37.879	38.8508	9.0022	20.8744	18.4598	24.2277	13	10.0388	11.9758	16.5566	14.374	25.294	10.5509	9.17822	4.48	11.2127	20.4083	14.7475	18.1942	8.96695	17.062	15.8129	8.9763	26.8089
43.5	20.1242	10.9631	20.1482	21.3982	40.9451	25.7409	17.675	23.5587	16.5525	30.0542	8.6782	17.013	21.1663	8.1969	4.8669	34.5249	23.3132	8.50635	19.2736	20.38	9.94301	14.9582	15.1055	9.5678	19.7069	36.653	38.7375	9.2874	21.5002	18.912	25.6182	13.69	12.7673	11.5926	19.7168	10.8206	27.6848	10.8206	8.70041	4.54	13.8816	20.7801	18.8443	19.5054	8.7775	13.9969	16.8603	10.1857	27.3799
44.5	18.5838	11.5368	18.9256	21.5169	39.7088	26.6176	17.4767	22.5487	19.1256	31.3361	8.43103	16.7081	24.8286	8.5703	4.49183	34.8599	23.3511	9.4247	18.1851	19.3889	10.8025	14.7467	15.9729	10.4941	20.0994	34.2343	37.4594	9.8113	21.0849	20.148	27.1964	14.62	17.1732	11.0963	22.5921	8.1825	34.6016	10.5518	8.57132	4.375	15.9622	20.4551	21.9019	19.6321	8.5807	12.1238	18.2749	11.0058	26.4436
45.5	17.2276	12.5324	17.7081	22.3605	37.0344	26.0396	16.9687	21.7221	25.5874	32.3994	7.69775	16.5323	25.3694	9.12835	4.33225	34.5534	24.0148	9.7213	18.2491	18.5621	11.2248	15.007	17.1619	12.0039	20.0003	31.5105	35.5153	10.8649	18.8208	21.8193	30.4623	16.13	21.153	10.8886	26.1096	7.43977	42.9516	9.81793	8.15869	4.745	18.0879	18.4425	22.8252	19.8267	8.5461	10.3744	20.3571	12.6516	24.3118
46.5	16.6552	13.2441	16.5999	23.2662	34.9168	27.747	17.1157	20.8208	31.2336	33.2481	6.8993	14.992	23.2361	9.8123	4.34175	35.2793	24.0744	11.2443	20.4299	18.6073	11.6782	15.6191	18.7066	14.427	22.1818	29.1971	33.3537	11.9055	15.2	23.1189	35.1012	17.88	26.2059	11.2369	30.9688	7.02817	48.1671	9.49893	7.57855	4.705	20.36	16.9598	23.0316	19.3461	8.5336	9.36665	22.3638	13.5655	23.2506
47.5	16.0707	14.7027	17.0425	25.2648	33.8929	34.008	17.117	19.4279	37.1521	33.4156	6.75055	13.7621	17.8967	10.2603	4.30965	35.9425	22.7863	12.7728	23.4649	18.6812	12.188	16.4825	21.2092	17.5519	27.1409	27.4576	30.7261	13.37	11.8965	23.1749	39.1091	21.23	29.6124	11.6994	34.7981	7.04537	56.3808	9.13743	7.61435	5.11	23.7394	15.2944	24.8379	19.3031	8.6436	8.82015	21.7656	14.4008	22.9434
48.5	16.0015	16.4675	17.2749	26.8691	31.8042	38.531	16.8833	18.1751	43.7137	33.7914	8.40483	12.6245	12.7238	11.142	4.20113	33.6687	21.7548	15.3097	26.4773	18.807	12.0942	16.5031	22.7827	20.8441	31.2423	26.5529	28.8569	14.4761	8.9132	22.809	45.5915	23.28	26.84	12.173	36.9232	8.29103	62.7539	9.54433	9.27487	5.325	26.4402	13.3352	26.6464	19.7776	8.49715	8.59785	22.0323	14.1348	22.727
49.5	15.9831	17.8542	16.4317	29.2631	29.5894	38.605	16.0864	16.7583	45.7808	33.9262	10.971	12.885	9.86215	12.1325	3.91285	31.3167	21.2898	17.6467	30.4413	19.6545	11.8165	15.7812	24.6477	24.5785	32.3599	24.2597	28.1965	15.3518	7.0832	20.7998	49.7861	25.47	21.4508	12.9418	35.8051	11.5663	65.5688	10.2492	10.8642	5.7	27.1362	12.2286	27.1768	20.2901	8.32915	8.76055	19.687	14.1062	21.8419
50.5	16.2346	19.0975	14.3417	30.1796	27.2871	38.8903	14.9811	15.7368	42.5055	33.9427	13.9419	13.3346	7.7598	12.8749	3.9065	30.2355	21.4915	19.8937	34.4051	20.4352	11.3372	15.0316	28.7162	28.7634	33.7826	20.8503	26.6078	14.5899	6.2478	18.8613	48.6355	25.17	18.1756	13.5756	30.3644	15.565	69.7846	9.94923	10.9009	6.14	28.2891	11.5555	27.6729	20.7848	8.76967	9.14915	18.2333	13.1333	20.02
51.5	15.8052	20.6646	12.3776	30.524	24.1373	41.7629	14.3087	15.1326	37.5232	33.8511	17.3169	14.0369	6.568	13.9713	3.80925	30.3947	22.2213	24.166	34.6039	22.0633	10.5809	14.4794	32.5744	36.2439	34.8066	17.5273	25.127	13.5104	5.16755	17.4053	43.9391	22.89	14.4997	14.8486	24.3379	18.2442	74.3257	8.77477	10.1647	6.85	29.4178	11.0915	26.7632	21.153	9.62515	8.9701	16.9504	12.088	18.5878
52.5	15.257	23.5769	11.5504	30.0478	21.4995	43.0467	13.7508	14.8717	34.3431	34.4859	18.7807	14.1159	5.6667	15.2532	3.57083	31.1112	22.2289	28.0116	32.4499	22.7314	10.5413	14.0808	34.3728	43.1794	36.8933	15.9423	23.7599	12.2767	4.3816	15.7205	37.1881	19.82	12.4235	16.5621	21.1755	17.5599	76.2098	8.00567	10.6044	7.51	32.2457	10.9466	25.5384	20.9188	11.1865	8.3906	14.4252	11.2185	18.2481
53.5	15.1227	26.4831	11.1676	30.1198	19.9349	44.1332	14.9435	14.5542	31.3845	33.149	16.6443	13.6028	5.3303	15.853	3.6682	32.3661	21.788	33.8485	29.7061	22.6012	10.5012	13.1155	36.0061	51.1159	37.0013	13.4656	21.5998	11.1285	4.0634	14.3321	32.2027	16.7	11.2403	18.1091	18.7124	14.2861	70.9877	7.82797	10.0795	8.14	33.7365	10.8782	22.7558	20.9674	13.0333	7.84845	12.6425	11.3505	17.5382
54.5	15.0083	28.4669	11.3567	29.9349	18.4786	44.8152	16.6197	13.9749	29.4365	31.187	11.3665	13.3084	5.1762	17.8174	3.5706	33.0921	21.1206	40.3263	27.2189	22.2554	9.61477	11.721	36.1002	58.0161	35.33	11.8915	20.0547	10.154	3.9471	12.9454	26.6675	14.71	9.8829	19.6397	16.4251	12.1989	64.5053	7.9642	9.07198	9.38	32.495	10.5671	21.0685	20.9571	16.0092	6.60655	11.5312	11.3133	18.1242
55.5	14.8638	29.1062	10.8823	29.8829	18.0036	43.8813	17.1967	13.5824	26.5835	29.4352	7.76817	13.5452	5.14165	20.0579	3.78505	34.2564	21.9617	43.7393	25.0317	21.6028	8.64316	10.6558	37.4289	55.4338	33.429	11.0496	18.0075	9.2986	3.83755	11.557	22.584	13.38	9.1797	21.3519	14.5431	10.8084	52.6874	7.69872	8.26705	10.105	30.2926	10.1651	19.5501	22.001	17.9716	5.80815	10.0751	10.6693	19.7099
56.5	15.0162	29.124	9.848	29.3456	17.0976	41.6536	16.7814	13.385	23.8117	27.0024	6.6565	13.6767	5.60877	22.2302	3.85583	34.5903	22.9466	42.0397	22.9977	22.7026	7.97429	10.1481	39.8525	41.4841	35.0248	10.1684	16.2255	8.7133	3.7822	11.0276	20.0047	12.96	8.42565	22.504	12.7055	9.89717	42.5141	6.84123	8.21707	10.65	27.4869	9.9376	17.1898	24.0935	17.3617	5.03015	9.31387	10.4192	21.7184
57.5	14.4183	28.5569	8.86485	28.5754	15.9075	38.7668	14.9742	12.6769	20.4319	25.3688	6.93507	13.611	6.04055	26.3636	3.9374	33.9053	23.3243	37.9404	21.2263	23.8202	8.12335	9.8325	42.4674	32.1325	33.0487	8.93335	14.6921	8.19115	4.05855	10.5085	17.8591	12.38	7.5362	24.4598	10.1857	9.29377	36.5217	6.111	8.39841	11.265	23.8895	9.7091	14.9249	26.8912	15.7991	4.5001	9.1282	10.494	23.8147
58.5	13.8582	27.1374	8.41505	26.3715	15.3747	34.5609	13.1157	12.3262	16.8224	24.7142	8.16035	12.8135	6.18085	32.3709	4.2384	34.1146	23.2935	34.6447	19.4934	24.0552	7.99782	9.85195	43.6227	25.5565	29.5285	8.2988	13.2178	8.0103	4.601	10.0164	16.711	11.45	7.0543	26.9124	8.0278	9.4347	28.4738	5.9599	8.75406	11.355	20.6169	9.5667	13.6252	28.6724	15.3	4.31655	10.1459	9.48755	24.7247
59.5	12.8844	25.6669	7.73435	23.6461	15.074	30.786	12.1314	12.2582	14.3354	23.7634	10.503	12.0376	5.99235	36.397	3.94375	34.8598	22.4	32.2095	18.7482	22.7736	7.7004	9.4455	40.741	21.0234	28.2447	7.7515	11.4601	7.75535	5.6028	9.5309	14.6799	9.815	6.7577	29.5208	7.1113	9.15977	22.421	6.53133	8.43906	11.04	18.8865	9.28735	12.8204	27.5166	15.0792	4.0911	10.8127	7.5852	24.3927
60.5	11.5558	23.9482	6.99513	21.05	15.088	26.4553	11.2863	12.2386	12.6799	23.1528	11.4203	10.6929	5.54093	41.1495	3.6235	34.5299	20.7456	31.2061	16.8317	19.8301	7.04568	8.9904	34.8835	17.6593	27.0142	6.869	10.4996	7.2181	6.582	9.1346	13.482	8.57	6.43565	30.4412	6.2613	9.5799	19.2042	6.90887	8.39287	11.28	17.2752	9.0931	11.8656	25.8086	16.0071	3.87865	9.90147	6.0655	22.6886
61.5	11.1114	22.3073	6.4847	18.0312	14.5858	22.0167	10.7579	12.2705	10.6346	21.5032	11.4056	9.4271	4.99655	42.2216	3.7356	33.1103	18.88	29.6081	16.2807	15.6754	7.10798	8.5251	30.2416	16.0002	24.5844	6.2682	9.27315	6.7958	6.6315	8.59715	12.5528	7.86	6.4221	29.2047	5.4625	9.7668	15.6472	7.16237	8.19086	11.245	16.1524	9.1299	11.3323	24.4097	17.3909	3.8393	8.70915	5.3863	21.8651
62.5	10.5967	20.0267	5.84335	16.1829	13.9505	19.903	11.155	12.072	9.4523	19.9661	10.5429	8.58263	4.50245	39.3387	3.78765	30.7246	17.8941	28.454	15.2239	12.9638	7.05811	8.2078	27.135	15.2982	21.9517	5.4413	8.15755	6.50235	6.5532	8.2375	11.4607	7.36	6.491	24.4034	5.0187	9.53637	13.733	7.25047	8.46453	11.17	14.9767	8.9431	10.6531	23.0005	18.3559	3.6568	9.4774	4.9846	21.4704
63.5	9.86645	16.777	5.55985	14.8596	14.282	18.0198	12.0566	12.0928	8.62425	18.82	10.3748	8.12967	4.4674	33.5415	3.67865	28.613	17.919	27.359	14.0164	10.0569	6.85684	7.5715	24.6932	14.9532	20.6997	5.0404	7.3206	5.97005	5.83255	8.1476	10.2144	6.45	6.78825	19.8119	4.4571	8.90337	12.4354	7.6771	7.89963	10.84	13.501	8.5636	10.153	22.1356	19.9456	3.56365	9.96967	4.40895	21.7452
64.5	9.6067	13.8225	5.07445	13.9196	14.1463	16.3797	12.3101	11.838	7.4888	17.5055	10.638	6.61185	3.94955	29.1519	3.74717	24.4145	18.3027	25.1939	12.6088	7.7375	6.54652	7.1083	21.7965	14.6652	19.5797	4.66805	6.57165	5.6966	4.8854	7.9713	9.31335	6.03	6.5795	18.0908	4.0653	9.47727	12.0617	7.32173	7.71281	9.77	12.6024	8.3768	10.0524	20.6343	22.5158	3.4518	9.4175	3.9036	22.0901
65.5	9.4944	12.0098	4.9197	13.0704	14.0817	15.0243	12.6188	11.6973	7.0487	15.8881	10.0221	5.80287	2.9686	24.7859	3.8635	20.1056	18.4313	23.2712	11.2832	6.1155	6.83474	6.8896	18.869	14.5256	18.3412	4.5086	5.9845	5.24715	3.7601	7.5043	8.4389	5.71	6.65575	16.7654	3.48	9.6448	11.7862	7.86017	7.75786	9.24	12.019	8.4609	9.54055	19.8919	24.2777	3.4344	8.69895	3.42705	21.7233
66.5	9.45435	10.1618	4.65635	11.7864	13.731	13.0394	12.7322	11.232	6.63175	14.5184	9.1037	5.0778	2.62775	21.709	4.01515	17.4239	18.7023	22.0048	9.86095	5.04745	7.00655	6.51415	17.4952	14.5423	17.5648	4.2313	5.6366	5.0232	3.028	7.5706	7.6251	4.95	6.7101	16.259	3.4686	8.17833	11.8057	7.7617	7.84248	8.41	11.7248	8.4092	9.23205	18.6895	24.27	3.47445	9.12587	3.1034	20.9449
67.5	9.61115	8.3201	4.6593	11.0531	13.1575	11.4225	12.7914	11.0912	5.9187	13.0281	8.19007	4.48995	3.01615	19.5705	4.0223	15.7656	18.0309	21.2756	8.3452	4.08135	7.14486	6.2394	14.8811	15.1579	16.9074	3.9775	4.97395	4.8437	2.6993	7.4823	6.86315	4.46	6.658	16.443	3.2791	6.91743	12.1364	8.69293	7.71143	7.135	11.3513	8.1769	9.1812	17.107	23.6236	3.43525	10.0058	2.58215	18.6899
68.5	10.1005	6.5914	4.6495	10.6007	12.8015	10.1154	12.5395	10.9228	5.7884	11.5892	6.6793	3.9819	3.39635	16.9783	3.97567	14.4179	17.7348	20.3464	7.2488	3.702	7.46479	6.2198	12.8255	14.4453	16.5356	3.8915	4.8733	4.32755	2.2741	7.76735	6.35	4.34	6.3623	15.3849	3.2725	6.34163	12.7087	8.99883	7.9919	6.435	11.114	7.923	9.11085	16.3992	21.684	3.38005	10.433	2.4063	17.535
69.5	10.6082	5.4343	4.3211	10.1116	12.3524	8.78875	12.0274	10.4987	5.6572	10.1362	5.74383	3.5678	3.6002	15.4448	4.24955	13.8603	16.7871	18.9767	6.08465	3.60125	7.48962	6.0021	11.5605	13.9072	16.227	3.9047	4.61575	4.1255	1.8895	7.9784	6.1815	4.07	6.2814	14.7486	3.2002	6.40557	12.6293	8.6158	7.92168	5.66	10.7131	7.7844	8.76625	15.4513	19.8355	3.3219	10.0745	2.1916	16.33
70.5	11.1903	4.7555	4.11765	9.532	11.7453	7.7188	11.6144	10.2513	5.2513	8.8335	4.9137	3.45853	4.0538	14.8177	4.43795	13.072	15.9998	17.6449	5.13235	3.5015	7.36239	5.9611	10.4342	12.8349	16.2179	3.7852	4.6062	4.0512	1.78105	7.9317	5.52045	4.17	6.56235	13.988	3.2068	5.8934	12.7967	7.71873	8.20601	5.285	10.6349	8.026	8.4758	14.2015	18.5324	3.3051	10.7951	2.0843	15.5269
71.5	11.598	4.0388	3.955	9.408	11.4892	7.4015	11.0069	10.1399	4.9534	8.0614	4.48887	3.55975	4.47085	13.9605	4.6605	13.0374	15.5539	16.6185	4.18555	3.6428	7.06437	5.8797	8.95385	12.2811	15.9145	3.57895	4.6844	4.0032	1.8896	7.989	5.1013	4.13	6.5506	13.7686	2.87335	5.87977	13.1376	7.7569	7.55253	4.57	10.3493	7.9925	8.52905	13.5243	17.2791	3.31865	11.4683	2.0745	14.4464
72.5	12.5686	3.66	3.8977	9.1746	11.3803	6.7665	10.446	9.9136	5.0665	7.6786	4.36685	3.62665	4.2693	13.6237	4.52373	13.0569	15.0706	15.3611	3.67575	3.53545	7.04195	5.8689	7.772	11.267	15.7869	3.6112	4.69265	3.73275	1.92765	7.8583	4.9823	4	6.5117	14.311	2.8949	5.6987	13.9542	7.87953	6.63328	4.075	10.3789	8.03485	7.69305	13.3815	15.6278	3.22365	11.6055	1.9021	13.475
73.5	13.3444	3.22995	3.795	8.80145	10.8252	6.232	9.42265	9.814	4.94995	7.1447	4.43703	3.5255	4.25067	13.2002	4.96545	12.9829	15.3333	14.697	3.44925	3.5342	7.46821	5.8806	7.1079	10.6306	15.5315	3.6526	5.1071	3.4463	1.9998	7.8379	4.6173	3.895	6.8514	14.3576	2.6188	5.56427	14.8595	8.17453	5.81037	3.59	10.3301	7.7843	6.94115	13.0277	14.0869	3.298	11.2455	1.8458	12.3917
74.5	13.5253	2.9496	3.63955	8.5731	10.439	5.5519	8.6609	9.495	4.7237	6.7491	4.67925	3.14233	4.06385	12.8285	5.0867	13.2669	15.0788	13.5289	3.28785	3.5923	7.62527	5.7137	6.5135	10.3847	15.5585	3.6209	5.0513	3.2007	2.13265	7.8782	4.4302	3.71	6.8696	14.0349	2.4696	5.1598	15.0635	7.25337	5.32074	3.375	10.2699	7.6211	6.3653	12.3231	11.7876	3.2193	9.8688	1.78875	11.6908
75.5	13.1111	2.8493	3.66345	8.1728	10.1541	4.7174	8.08385	9.17105	4.88545	6.4741	4.5332	2.96287	3.88735	12.2363	5.14067	12.8298	14.7252	12.3448	3.349	3.4406	7.9875	5.3981	6.0745	10.0417	15.541	3.8479	5.204	2.6679	2.0166	7.669	4.72235	3.75	6.7415	13.7343	2.482	4.94547	15.2886	6.3091	4.95986	3.17	10.475	7.8985	5.8507	12.1473	10.2378	3.3507	8.01763	1.9115	11.0248
76.5	12.7305	2.4076	3.5372	7.9707	9.9359	4.22555	7.1799	8.88415	4.92765	6.3114	4.3387	3.00645	3.72785	11.9347	5.5699	12.2508	14.4636	11.4998	3.2594	3.4505	8.23578	5.38445	5.5747	9.8828	15.6044	3.8374	5.42275	2.5998	2.0882	7.5932	4.6571	3.84	7.1623	13.5358	2.3614	4.81833	14.6838	5.28997	4.68021	2.91	10.4719	8.06825	5.2233	11.8164	9.2578	3.2947	7.0708	1.9496	10.3592
77.5	12.2276	2.2982	3.6272	7.7983	9.9934	3.6941	6.6303	8.876	4.82605	6.067	4.22347	3.00292	3.59805	11.5994	5.98585	12.1603	14.304	10.6048	3.153	3.18285	8.62915	5.5002	5.3407	9.4778	15.4946	3.9905	5.5511	2.49475	2.182	7.4237	4.4575	3.88	7.1399	13.701	2.3145	4.54467	13.571	4.5431	4.44928	2.67	10.377	8.2217	4.876	11.4249	8.6154	3.3293	6.80075	2.2308	9.38895
78.5	12.709	2.07115	3.6221	7.63615	9.50765	3.3052	6.27185	8.8022	4.9575	5.9685	4.44195	3.4406	3.56547	10.8878	5.8588	11.9523	13.7256	9.9479	3.37465	3.0984	8.34775	5.11345	5.1761	9.1265	15.7067	4.0731	5.8377	2.22845	2.55565	7.2397	4.3931	4.12	6.5222	14.1887	2.24185	3.96337	12.5204	3.93997	4.48755	2.3	10.4968	8.2293	4.62125	11.121	8.4759	3.3388	6.65223	2.28115	8.7479
79.5	12.7348	1.9263	3.67897	7.5337	9.31905	3.0305	5.518	8.656	4.99855	6.0346	4.25173	3.3135	3.76715	10.0894	6.0386	11.6752	13.31	9.10265	3.25525	2.8915	8.47601	4.9735	4.9607	8.38905	15.8176	4.022	5.58935	2.1216	2.7986	7.1736	4.3516	3.83	6.1123	13.5501	2.254	3.362	12.7605	3.76145	4.44915	2.305	10.2617	8.0798	4.21115	10.634	8.13045	3.4423	6.0388	2.4786	8.26215
80.5	12.4151	1.9642	3.44545	7.5928	9.2281	2.9339	5.09655	8.3931	5.27755	5.7986	4.1942	3.2902	4.0303	9.033	6.08793	11.3371	12.6164	8.2121	3.4734	2.80205	8.45597	4.772	4.965	8.1659	15.7919	3.8318	5.6694	2.2537	3.3538	7.4145	4.3812	4.16	6.09915	12.6592	2.0961	3.00393	12.2165	3.7405	4.16607	2.32	10.3525	8.5303	4.036	10.2407	8.3059	3.6175	5.96397	2.46895	7.9804
81.5	11.7215	1.8602	3.57855	7.337	9.42465	2.7066	4.9156	8.20435	5.4069	5.8775	4.0411	3.5241	4.0211	8.1654	6.1559	11.4183	12.1343	7.9286	3.3574	2.8601	8.42097	4.4835	4.7318	8.18045	15.8051	3.7167	5.72375	2.39695	4.0281	7.12115	4.3724	3.92	6.2553	11.8745	2.2595	2.9833	11.291	3.6018	4.07245	2.205	10.2976	8.7817	3.95195	10.0456	8.20015	3.4697	5.46817	2.5017	7.5757
82.5	11.3739	1.7559	3.41735	7.3825	9.0491	2.6326	4.1851	8.121	5.1982	5.8577	4.06155	3.85683	3.80177	7.02915	6.2476	11.2015	11.6221	6.99695	3.27565	2.85245	8.36051	4.264	4.70455	8.0264	15.336	3.74235	5.5998	2.2497	4.72735	7.136	4.3233	4.11	6.18835	10.9017	2.2408	3.0821	10.6437	3.93838	4.09416	2.32	10.2409	8.8149	4.04665	9.567	8.7104	3.51745	5.21355	2.5753	7.0929
83.5	10.115	1.8876	3.4121	7.24445	8.98685	2.5192	3.8141	7.91665	5.4472	5.8034	4.23297	3.82337	3.4575	6.0558	6.69925	11.7719	10.9704	6.6605	3.3213	2.7787	8.03934	4.2216	4.5356	8.222	15.031	3.7031	5.6002	2.25285	5.5837	7.2621	4.03695	4	6.0288	10.6928	2.2315	3.29897	10.32	3.92247	4.09073	2.285	10.2373	8.8258	4.1155	9.4816	8.95765	3.69655	5.3425	2.57675	6.8553
84.5	8.75285	1.73905	3.3958	7.3036	8.8069	2.5035	3.48585	8.1079	5.6083	5.46495	4.2784	3.6726	3.62195	5.565	6.95933	11.7662	10.2154	6.5115	3.16625	2.9174	7.8366	4.01335	4.4362	8.7611	14.9246	3.9478	5.50215	2.3025	5.8652	6.95315	4.2642	4.13	6.262	10.0166	2.2574	3.4868	10.1137	3.78133	4.1661	2.29	9.83815	9.30385	4.3093	9.1573	9.5536	3.7694	4.8744	2.4539	6.45575
85.5	7.7589	1.6956	3.30655	7.3847	8.87405	2.43105	3.048	7.7452	5.8851	5.1492	3.94133	3.53783	3.2391	5.0873	7.21675	11.7988	9.92173	6.2296	3.2831	3.03675	7.40795	3.9884	4.79355	8.7274	14.5961	3.97045	5.4415	2.3815	6.15155	6.45395	4.1033	3.94	6.31825	8.8463	2.2543	3.79233	9.9881	3.6482	4.3249	2.275	9.5099	9.5951	4.5821	8.6831	9.93875	3.582	4.72295	2.19615	6.0832
86.5	7.25795	1.5013	3.40505	7.51635	8.7359	2.5709	2.94785	7.53295	5.96295	5.4078	3.7151	3.51625	3.05653	4.5817	8.0782	11.7803	9.22925	6.1479	3.389	3.1688	7.39452	3.88145	4.9833	8.9692	13.9137	4.004	5.4505	2.5042	6.4425	6.4512	4.03245	3.92	5.9428	7.9577	2.4617	3.97083	9.70055	3.54707	4.57339	2.22	9.6896	9.6159	5.12055	8.2584	10.6183	3.6078	4.56147	2.2668	5.6695
87.5	6.26605	1.57	3.41755	7.6174	8.66185	2.4073	2.5888	7.6189	5.9984	5.5258	3.36747	3.28273	2.98685	4.5299	8.01705	11.6603	8.48957	6.07725	3.2925	3.2311	7.25505	3.8706	4.8822	9.60715	13.7456	4.0647	5.1985	2.5375	6.7696	6.2014	4.0665	3.59	5.6708	7.4459	2.2434	4.09113	9.4967	3.22377	4.85301	2.275	9.5028	10.035	5.2716	8.1318	11.3278	3.43245	4.56657	2.11065	5.3611
88.5	5.4442	1.5686	3.41725	7.7484	8.5221	2.25035	2.4712	7.44965	6.35915	5.2067	3.139	3.05503	2.6941	4.3169	8.0977	11.5024	8.02165	6.1331	3.5321	3.4362	7.26552	3.8124	4.706	10.1041	13.7351	4.0916	5.3287	2.67735	6.8801	6.0538	3.8352	3.65	5.4427	6.79295	2.2657	3.96267	9.23655	3.32113	4.93115	2.295	9.5358	10.0287	5.81645	7.5107	11.9638	3.4301	4.5603	2.0412	5.13
89.5	4.6529	1.5787	3.6481	7.831	8.4906	2.1658	2.417	7.3237	6.8254	5.1742	2.96817	3.00142	2.8302	4.0109	7.9378	10.916	7.4412	5.8372	3.68625	3.6898	7.0865	3.8978	4.77325	11.2919	13.5477	4.04485	5.42965	2.7945	6.90255	5.7424	3.7899	3.63	5.6471	6.6204	2.195	4.0146	9.1119	3.37348	5.14703	2.455	9.13595	10.3252	6.14375	7.3521	12.5955	3.2874	4.64327	1.9919	4.85485
90.5	4.016	1.499	3.4803	7.83955	8.4279	2.18125	2.5026	7.2646	6.9286	5.0288	2.93425	3.07737	2.88295	3.8446	7.8646	9.97985	7.2337	5.9684	3.74055	3.5827	7.17895	4.31905	4.698	11.5761	12.8861	3.7377	5.688	3.04515	6.7309	5.619	3.8049	3.85	5.76705	6.2908	2.1351	3.7982	9.0605	3.55003	5.2875	2.45	9.3085	10.5964	6.4864	7.13795	12.5207	3.3232	4.7013	1.9563	4.6453
91.5	3.86515	1.405	3.45215	7.71295	8.2247	1.8618	2.5998	7.2073	7.0077	5.0042	2.9474	3.25935	2.99813	4.0621	7.7895	9.2942	6.88053	6.0028	3.91285	3.7879	7.10204	4.6663	4.8797	10.7045	12.4923	3.6457	5.4571	3.54365	6.27005	5.50405	3.6381	3.92	5.4936	6.58945	2.3317	3.7147	9.0013	3.59493	5.33565	2.57	9.2443	10.5397	6.8729	6.91	12.4591	3.42955	4.70665	2.0017	4.3623
92.5	3.63635	1.5221	3.63685	7.8252	7.9678	1.71175	2.6422	7.2616	7.17615	5.2237	2.9208	3.26623	3.0531	4.1785	7.38437	9.0843	6.15387	6.16935	4.203	3.96905	7.01713	4.6413	5.11755	9.8459	12.4572	3.7402	5.6868	3.6868	5.7096	5.2973	3.5713	3.83	5.28085	6.8563	2.2336	3.78933	8.4589	3.64167	5.12601	2.56	9.2569	11.0512	7.36935	6.74535	12.525	3.428	4.8441	2.0381	4.0461
93.5	3.47545	1.5049	3.5609	7.7615	7.9724	1.7909	2.6449	7.4487	7.0954	5.5674	3.16537	3.3519	3.0423	4.1919	6.8819	8.26795	5.8956	6.3077	4.44995	4.3891	6.85637	4.631	5.3859	9.2357	12.4922	3.6428	5.6299	3.90015	5.28345	5.3372	3.5074	4.275	5.1782	6.485	2.2177	3.83627	8.3625	3.48122	4.9435	2.45	9.1164	10.9761	7.7405	6.3224	12.3625	3.32445	5.1811	2.2018	3.7889
94.5	3.2995	1.48345	3.74685	7.8011	7.679	1.7122	2.62175	7.4	7.53665	5.5094	3.10925	3.2181	3.11285	4.3757	6.72055	7.86895	5.50823	6.186	4.66335	4.90315	6.56554	4.89925	5.4051	9.0784	12.8756	3.4372	5.93845	4.2643	4.8465	5.2767	3.79675	4.27	5.042	5.9121	2.136	3.9217	8.5037	3.3639	4.80365	2.78	9.06965	11.2632	8.34895	6.2272	12.0685	3.3829	5.3628	2.43975	3.4123
95.5	3.39165	1.5908	3.8609	7.85285	7.7816	1.79225	2.532	7.1942	7.5639	5.3503	3.1721	3.2432	3.0172	4.8675	6.7265	7.21475	5.25195	6.4169	4.7472	5.37765	6.51564	5.0269	5.3437	9.5252	12.5991	3.3531	6.017	4.36325	4.7725	5.0311	3.8906	4.25	4.7026	6.0856	2.0742	3.80327	8.8525	3.35303	4.64111	2.69	9.0423	11.5128	8.51275	5.89115	11.9154	3.2151	5.40343	2.6194	3.2942
96.5	3.1843	1.7432	3.8063	8.2032	7.8462	1.85545	2.5013	7.07515	7.3033	5.3497	3.1644	3.05898	2.92435	4.9875	6.6181	6.5864	5.15553	6.5136	4.67055	5.8882	6.38565	5.08615	5.567	8.4584	12.8864	3.45345	6.4759	4.4654	4.4375	5.1361	4.0352	4.2	4.5109	6.01635	2.1573	3.9679	8.8236	3.55678	4.34877	3.04	8.8824	11.6669	8.6108	5.5383	11.1268	3.2061	5.5024	2.49885	2.9407
97.5	2.9636	1.8371	3.89825	8.1611	8.06825	1.8732	2.40785	6.7689	7.2527	5.4986	3.24297	3.2217	2.9993	5.2412	6.7292	6.20635	5.1236	6.5193	4.6791	5.81365	6.18726	5.2667	5.7848	7.9102	12.8748	3.4204	6.8978	4.5118	4.17785	5.28665	3.9455	4.68	4.6689	6.2077	2.1638	4.13503	8.95835	3.57027	4.38652	3.35	8.3715	11.8671	8.79485	5.1664	10.2804	3.0352	5.2331	2.3419	2.8418
98.5	2.66295	1.6778	3.7362	8.19535	8.1441	1.71575	2.2031	6.474	7.65685	5.3048	3.17915	3.46252	2.98055	4.9927	7.2377	5.92225	5.06217	6.632	4.69915	5.55935	5.95212	5.5213	5.5804	8.3352	13.2418	3.5475	7.7447	4.8913	4.1004	5.336	4.105	4.5	4.8542	5.85325	2.2359	4.43643	8.9904	3.6669	4.30799	3.445	8.3472	11.8679	8.7652	4.8668	9.72805	3.0584	5.33157	2.3724	2.7805
99.5	2.5865	1.7171	3.5074	8.0934	8.4813	1.7632	1.9968	6.379	7.5969	5.5442	3.18695	3.67757	2.98855	4.7661	7.4195	5.435	4.8016	6.8906	4.66875	5.6198	6.05359	5.6169	5.6647	8.3387	13.3221	3.5147	8.6734	5.1841	3.8995	5.3088	4.1293	4.53	4.753	5.6472	2.1826	4.95267	8.8205	3.59197	4.19217	3.55	8.4501	11.6877	8.9605	4.7436	9.6214	3.0628	5.19425	2.4343	2.6341
[truncated: 401 more columns]

## Sheet: Fig 1F aCat
Normalized Intercellular Distance	Veh
0.5	21.9501	10.841	23.5357	10.7623	7.8076	10.715	43.9278	25.694	13.301	17.8563	13.4124	15.5117	22.7066	25.94	21.967	9.015	15.6243	13.205	23.7969	24.7456	23.401	16.2243	31.3075	15.0175	12.241	13.513	38.2079	20.6571	16.6725	33.367	11.8625	9.51	15.373	10.5545	13.476	15.6434	42.2065	14.4654	7.53567	17.79	8.2302	9.67145	14.7006	25.459	8.87103	14.5137	14.5718	11.3939	11.9317
1.5	21.3747	11.094	23.912	11.0517	7.554	11.012	44.0188	27.284	13.373	19.2121	12.7892	17.4245	21.0748	26.351	20.5135	8.949	15.524	12.863	24.1723	24.5237	23.2463	15.5422	31.915	15.0855	12.2515	13.874	38.4765	19.2897	16.604	33.7789	12.207	9.76	16.577	9.0585	13.584	15.4111	42.429	16.7884	8.1458	18.055	8.2475	9.9684	15.3279	25.175	9.26665	15.2677	15.3682	11.1882	11.965
2.5	21.4483	10.813	22.8075	11.2557	7.4828	11.165	42.4157	28.171	13.798	19.3238	12.5891	16.624	20.1398	25.9515	20.0945	8.8785	16.4808	13.0765	24.2402	24.2614	23.6819	15.6964	32.561	15.005	11.379	13.733	36.7527	17.9177	16.7885	34.2139	11.9555	9.77	17.3345	8.9465	13.975	15.4285	42.189	17.3078	8.6879	19.335	8.2196	9.7855	15.9484	24.8554	8.90335	15.2254	15.9516	11.3565	12.0797
3.5	21.7978	11.051	23.071	10.3004	7.60045	10.9615	41.6637	28.504	14.613	19.4843	12.3688	15.2368	19.3635	24.777	20.2395	9.3815	17.6966	13.086	24.1291	23.9793	25.2936	15.9724	32.337	15.2165	11.329	14.1845	35.8813	17.0002	16.262	34.5299	12.467	9.63	18.716	9.086	13.963	14.5476	43.199	18.594	8.29083	21.785	8.6294	10.0968	16.0515	23.5835	9.014	15.9823	16.4617	11.7318	12.148
4.5	22.2899	10.975	22.9535	10.4593	8.0069	10.613	39.8015	29.734	15.0325	19.3589	13.7182	15.5707	18.4392	24.689	20.2163	9.8035	18.6739	13.446	24.1552	23.2568	25.7011	16.589	30.886	14.643	10.963	14.793	36.0107	16.5618	15.9985	34.466	12.317	9.9	19.3695	9.168	13.74	14.1055	43.869	19.4689	7.7592	22.73	8.9079	10.3788	15.5462	23.2627	9.43865	16.4578	17.1498	11.3719	12.1431
5.5	22.9093	11.2105	23.155	10.5335	7.9726	10.701	40.4492	31.8765	15.903	19.1715	13.9785	16.217	19.0834	22.921	20.2785	10.1215	18.8687	12.7965	24.8846	23.0127	26.0501	17.835	30.727	14.726	10.4555	15.147	35.9368	16.3063	15.843	33.5147	11.805	9.82	20.438	9.1395	13.808	14.0925	45.9285	18.557	7.6623	23.95	9.0755	11.0393	14.9536	23.7479	9.5039	16.5733	17.0377	11.6457	12.1512
6.5	23.6074	11.286	22.9805	11.341	8.49045	10.9505	42.1897	36.104	16.69	18.4639	15.0381	17.6195	17.9866	22.067	20.8395	9.8895	18.8443	12.06	26.3518	22.1396	26.7993	18.9023	31.067	14.556	10.318	15.909	35.2248	16.1721	16.156	32.8094	12.349	9.74	20.601	9.2445	14.103	14.6192	47.944	17.4252	7.74903	22.975	8.8985	11.4496	14.6855	24.2644	9.30705	17.7287	16.5994	11.9782	12.0781
7.5	23.9337	11.59	23.5205	11.0876	8.32255	10.9285	43.0554	39.419	17.3135	18.7685	15.2456	18.1243	16.7516	22.049	21.413	9.87	20.3218	11.8605	27.1866	21.3723	28.2252	20.1615	30.883	13.978	10.6615	16.6745	33.6577	16.2201	16.89	32.5483	12.306	9.77	21.252	10.306	14.448	14.3668	48.297	17.4137	8.27755	21.875	8.6701	12.3847	13.849	24.9981	9.5661	17.8909	15.0176	11.5407	12.2016
8.5	23.7221	11.328	23.9875	11.3613	8.64795	11.044	44.0846	44.3325	18.0315	18.4431	15.354	17.669	16.3395	21.9825	20.3277	10.071	22.8445	12.184	27.9332	22.4715	28.4008	19.9118	30.41	14.1295	11.112	17.147	33.7672	16.1998	17.7685	32.9485	12.8405	10	22.605	10.624	15.512	15.7726	48.1635	17.1304	8.63593	21.86	8.3772	13.0772	13.1538	26.0032	9.4789	17.9304	13.7102	11.5983	12.8438
9.5	23.5248	11.706	24.717	11.1987	8.84185	11.873	44.3698	48.929	18.706	18.216	15.253	18.336	17.064	22.684	19.4475	10.603	23.7245	12.092	29.045	23.4582	29.5224	20.0093	30.845	13.581	10.759	17.224	33.3365	15.9015	18.667	34.2759	13.273	9.74	24.513	11.013	15.161	16.4859	46.777	17.1672	8.93847	20.97	8.4385	13.1836	12.1509	24.8157	9.0761	17.6922	13.1114	10.9576	12.9559
10.5	23.9014	12.119	26.3317	11.1158	9.1259	13.503	44.1478	55.4905	19.2165	17.9696	14.4925	19.298	17.8258	22.654	18.935	11.6305	23.4518	12.491	31.2774	23.3402	30.1316	20.3459	29.9	13.5135	10.666	17.5135	32.7186	15.7124	20.563	34.9393	13.5075	9.49	25.012	11.7345	15.02	17.1521	46.457	16.8646	8.75125	20.67	8.4767	13.3223	11.8475	23.9646	9.1638	17.3067	12.7723	11.0404	12.9571
11.5	24.5831	11.861	28.658	10.4949	9.2217	12.5335	44.0088	64.0295	19.582	17.2169	14.3545	20.1152	17.6382	22.566	19.023	11.9405	22.3275	12.963	33.4976	25.3753	29.8176	20.5523	30.086	13.795	10.5435	18.517	31.3311	15.5583	21.22	35.9378	14.353	9.1	25.323	12.582	14.76	18.883	46.6985	17.4274	9.08727	20.275	8.6144	14.1667	11.3537	23.9892	9.17795	17.9406	12.9057	11.4392	12.6415
12.5	25.499	11.984	30.8245	10.9558	9.2382	11.0065	43.8769	68.123	19.987	17.8171	15.1515	21.1893	17.2137	22.885	21.1447	12.1195	20.4731	13.7655	36.0063	27.1031	29.4575	19.7421	30.594	14.267	10.8615	18.618	29.4877	15.6244	21.745	34.199	14.547	9.41	25.492	11.6715	14.134	19.7613	45.811	20.3153	9.5384	20.105	8.1686	15.7842	10.7687	24.1626	9.491	18.0746	12.7783	11.3169	12.1213
13.5	26.3591	11.712	33.5185	10.8774	9.87595	10.781	44.0491	71.4155	20.4485	18.5044	15.0721	21.5038	16.4548	24.567	22.737	12.616	20.5308	14.296	38.3126	28.4693	31.4474	20.5881	31.185	15.0545	11.359	18.926	29.233	15.9052	21.988	32.9596	15.2675	9.87	25.903	10.705	13.924	20.8738	45.3585	22.0863	9.46103	19.17	8.0261	16.4834	10.4933	23.533	9.59525	18.6306	12.4399	11.447	12.3534
14.5	26.8535	11.559	35.0195	11.4838	10.3978	10.8705	46.8988	73.507	21.305	18.1205	14.5313	22.2033	17.0481	25.3755	24.4885	13.697	21.3124	14.439	41.3555	28.6277	32.9912	20.9491	30.2985	16.027	12.078	19.487	28.0812	15.9307	22.8055	31.5578	16.929	9.37	25.394	11.023	14.115	23.7417	46.305	24.9846	9.727	18.475	7.622	17.2158	10.3246	24.9779	9.46535	20.0461	12.9865	11.7996	12.7223
15.5	26.5505	11.586	36.753	11.7669	10.0961	11.3195	50.2197	77.55	21.903	18.4183	14.7474	24.3595	16.4605	27.113	25.157	14.574	22.4406	14.917	45.8678	29.0739	33.4023	21.355	30.083	16.1445	13.1915	19.961	27.6402	15.909	23.149	31.469	17.514	9.5	25.168	10.893	14.472	23.006	46.339	29.4091	10.3439	17.475	7.65815	17.8946	10.6041	26.117	9.0709	20.7101	13.762	12.3212	12.7278
16.5	25.8192	11.727	37.8465	11.9061	10.0609	11.449	55.2446	88.3565	22.61	19.1171	15.6813	26.7505	16.8438	27.83	26.5433	15.736	23.0151	15.011	50.8398	29.3092	33.9652	21.9127	29.963	15.794	14.126	19.702	27.2929	16.1058	23.937	32.6638	18.3185	10.12	24.521	12.4485	14.654	21.8331	45.854	34.6286	10.8709	16.1	7.6342	18.4405	10.8131	27.1031	9.16655	22.1421	15.1502	12.7267	13.1409
17.5	25.8938	11.875	38.8995	12.1978	10.0531	12.2815	59.1553	95.262	23.7255	19.7284	16.9424	29.404	17.9702	28.833	28.8765	17.6385	22.1	15.171	54.2635	31.3946	35.6544	22.1259	29.032	14.6065	15.1405	19.778	28.5137	15.7465	23.6275	31.709	18.799	10	24.3445	13.775	14.61	22.2365	45.197	38.8478	10.8816	15.53	7.4461	19.3511	10.7428	28.7127	9.5474	23.1287	14.6623	12.4616	13.4581
18.5	26.4212	12.136	40.234	11.6737	10.2545	13.011	59.9663	97.119	24.902	20.106	17.0963	32.8787	18.0772	29.636	32.139	20.6755	22.0544	15.527	57.1654	32.9845	37.1566	22.0605	29.03	15.1005	15.286	19.664	28.8562	16.0802	23.406	29.0657	19.049	10.31	24.025	12.209	14.532	19.6874	44.203	38.115	11.0391	14.925	7.4247	20.2374	10.4848	29.727	10.2597	23.3696	13.9522	12.8573	14.1431
19.5	27.378	12.463	41.14	11.6278	10.3572	13.214	59.6234	96.202	25.8035	21.0226	17.7102	37.265	17.9693	29.892	34.9285	23.7505	22.8934	15.883	60.6994	34.0932	38.7882	22.2039	29.363	14.933	16.221	19.102	29.618	18.0289	22.695	26.0277	20.209	10.395	23.8145	11.684	14.465	19.2455	43.541	42.9082	12.041	14.52	7.3155	21.0722	10.4401	31.4528	10.5351	23.2204	14.1205	13.3364	14.9414
20.5	28.9531	12.936	43.7123	11.8356	10.7688	13.417	57.858	98.703	26.263	21.312	19.0557	39.3787	16.853	31.0855	40.1497	26.691	22.7057	15.8785	66.2397	35.5849	41.4121	21.826	28.794	14.9695	16.22	19.266	29.7394	17.9643	22.958	25.3278	21.774	10.13	25.478	11.4465	14.11	21.6357	43.52	48.3069	13.4686	13.935	7.5316	21.8554	11.0294	33.3836	10.7523	23.0875	14.2299	13.2752	16.2086
21.5	31.1297	13.1905	47.1455	12.568	10.683	13.683	57.469	110.242	27.098	20.9735	20.2442	39.6723	17.4224	32.217	49.6855	30.231	23.1513	15.066	73.4429	37.3194	41.5091	22.8295	28.4055	14.633	16.371	19.2945	30.1901	17.7266	23.3095	25.935	23.621	10.15	26.822	11.0005	14.661	20.352	43.687	55.5569	14.7057	14.33	7.79185	22.4337	11.1194	35.716	11.3603	23.9654	14.2578	13.1361	17.4364
22.5	32.1644	13.638	51.7115	12.9557	11.0979	14.5615	59.7974	126.574	26.7675	21.2267	21.0415	40.174	18.737	33.4405	58.8905	35.258	24.9273	15.043	78.8749	38.3096	40.5376	24.4163	29.465	14.355	16.095	19.611	30.7592	16.5537	24.479	26.4541	26.197	10.56	29.551	11.325	14.82	21.8382	43.8325	56.1376	14.8108	14.795	7.6013	22.4188	11.0345	38.181	12.3657	25.7816	14.8873	12.7958	18.1777
23.5	34.3174	13.31	57.4955	13.5858	11.4575	15.714	62.5408	144.27	27.076	21.4088	20.8662	43.6698	18.6573	33.55	68.94	39.6575	25.7741	14.669	83.817	40.836	40.8336	26.5594	29.726	14.506	16.0135	19.886	33.09	15.6317	26.3995	27.7094	27.859	11.59	31.428	11.3605	14.462	25.568	44.286	54.6681	15.3728	14.97	7.8816	22.6934	11.2813	37.7813	12.8256	28.9641	14.8132	12.318	19.6621
24.5	36.3535	13.88	66.342	14.016	11.3857	16.673	64.2094	158.28	27.227	21.6699	20.6913	49.379	17.9075	33.665	79.784	42.948	25.8298	13.985	86.7391	43.6792	42.3901	28.5853	31.139	14.209	16.1365	20.805	36.0984	15.0658	27.84	26.9185	30.279	11.26	32.2465	12.0925	13.678	23.4464	44.396	54.5027	18.5772	15.24	7.6599	23.2262	11.0788	36.8949	13.5641	32.0346	14.9406	12.5131	20.674
25.5	37.8248	14.095	73.309	14.8467	11.2813	17.709	62.6997	160.1	27.0725	21.6671	20.6349	60.8807	16.6516	32.98	87.3435	46.6245	26.3869	14.0475	89.5488	45.6373	44.8097	30.8616	32.7005	14.432	16.883	22.836	39.4652	15.8782	28.7605	24.9515	34.009	10.99	32.653	12.789	13.87	19.7463	43.1595	49.5011	22.1406	15.73	8.087	23.6538	10.3013	36.0864	14.8966	34.6827	15.6264	12.7891	21.6832
26.5	38.5523	14.6275	78.7525	15.9558	11.8877	18.3075	58.9383	139.267	26.8485	22.4921	22.0499	76.3677	17.6475	31.845	101.508	50.81	28.1613	14.177	90.5132	46.8274	44.3119	33.1983	33.611	14.918	18.5125	24.673	42.9068	16.1712	30.789	24.0214	35.476	11.79	32.247	13.2675	13.221	20.3684	42.19	45.0187	22.4983	15.66	8.4674	24.7104	10.4056	35.6519	16.7115	35.6549	15.694	13.4153	22.0923
27.5	38.7642	14.985	79.1995	16.7671	12.2094	18.697	59.464	125.212	27.2535	22.926	24.5363	86.8395	18.5515	31.009	125.004	56.3035	30.2895	14.438	92.5896	47.9744	42.8132	35.7693	34.164	14.9855	19.808	25.29	44.9046	15.9934	34.225	24.4573	38.5665	12.53	32.404	13.551	13.177	21.441	41.7425	39.7965	22.7204	14.505	8.8661	26.8728	10.3412	34.9072	17.8761	38.9478	16.9344	13.5426	22.7122
28.5	38.9654	15.004	77.579	17.679	13.3767	19.147	63.0739	122.591	27.196	23.5895	26.9171	107.169	18.7753	28.488	142.35	67.059	32.7981	14.633	91.5071	47.9726	40.2197	38.2761	32.955	15.087	21.801	26.022	49.0965	15.4698	38.002	25.1263	41.281	12.95	33.54	13.778	12.933	20.1236	42.281	43.4553	21.5227	14.09	9.381	29.2487	10.4426	34.6066	19.4275	46.4428	19.8503	13.3753	23.1958
29.5	38.9021	16.067	80.435	19.1216	14.5423	19.545	69.5192	120.22	27.347	25.487	31.0685	114.107	18.8441	26.744	130.865	86.0355	34.2474	14.702	90.2649	47.8623	39.1317	40.7171	31.401	15.248	24.5115	26.063	52.8523	15.6197	42.1385	25.9662	43.3585	13.92	34.8725	14.959	13.504	17.3856	43.755	46.7624	20.5027	14.005	9.3573	31.7395	11.3011	35.2389	22.0277	54.4405	24.8403	13.7556	24.6674
30.5	40.05	16.863	84.6697	20.9602	15.9276	20.177	75.805	110.536	28.177	26.5162	36.4034	111.081	18.6733	26.231	112.117	112.685	36.2446	15.4695	89.984	48.2537	40.8265	44.3439	31.562	15.252	28.302	27.36	56.5783	16.0019	44.409	26.2463	44.653	14.61	36.861	16.605	13.575	18.2731	45.746	52.4882	19.5691	14.62	9.9683	34.3889	11.4553	37.5493	25.3301	64.219	29.0781	14.0037	26.8316
31.5	40.6986	17.8375	88.396	23.6286	17.5994	21.697	87.173	100.722	28.291	28.9799	41.3832	96.7163	19.2624	26.005	94.8485	139.905	37.7807	15.744	90.7074	49.168	41.5261	46.0757	31.221	15.71	30.812	28.177	57.8802	16.1257	46.016	26.1509	45.857	15.37	39.7895	18.304	13.86	21.0089	46.083	61.98	21.7273	14.895	10.6275	38.5656	11.5166	39.5377	28.4494	71.2445	35.6111	14.113	30.9281
32.5	41.3451	19.429	93.3745	24.4579	19.3645	23.012	90.1219	97.813	28.582	30.5018	43.0979	86.58	21.0556	25.197	73.6747	169.33	42.3167	15.472	89.4858	53.2394	42.8064	47.3241	31.419	16.1095	32.8885	29.269	57.4637	16.5462	49.66	26.5826	47.9935	16.63	41.356	19.7185	13.798	21.0902	44.797	58.4981	27.9486	14.295	11.3129	42.6201	11.5853	41.7208	32.1756	73.537	40.24	14.1088	37.8216
33.5	40.8452	19.841	95.803	25.8863	21.6987	24.7605	88.9869	93.4175	29.2485	32.3161	43.6103	66.836	22.2133	25.234	61.349	178.677	50.3028	14.995	88.9896	60.974	44.2731	48.5604	31.303	16.94	36.5405	31.15	59.673	17.1846	52.173	25.9694	51.015	17.765	40.67	20.3455	14.45	15.966	42.617	52.4812	31.932	15.225	11.8202	44.757	12.364	46.2668	35.8184	80.3768	44.9074	13.7388	48.6469
34.5	41.7888	21.023	103.58	27.1408	25.1764	27.428	83.1946	86.058	29.973	35.4565	46.7166	58.146	24.5784	25.591	53.757	173.718	57.7308	15.078	90.4874	64.6523	46.1346	47.9208	32.217	17.455	42.7965	32.201	60.576	18.555	52.924	26.306	52.957	19.37	41.3525	21.3	15.619	17.6803	41.008	50.2175	34.9834	16.49	11.8633	45.9839	13.6622	50.5735	40.7043	96.2043	51.783	14.5046	53.8727
35.5	44.7216	21.469	121.043	28.2426	28.7621	29.727	82.3376	80.6665	31.2885	37.9372	44.7798	53.2037	27.2588	27.076	47.098	150.361	63.803	16.0955	92.6985	68.4984	46.0942	48.1713	33.332	17.858	47.8785	34.184	61.4455	20.1201	51.854	27.6906	55.287	20.26	43.011	21.688	17.015	19.4448	41.035	36.7292	38.3546	16.025	12.1764	46.8266	14.9369	53.7015	47.4743	101.48	53.184	15.8887	52.5288
36.5	50.744	23.1365	131.881	30.2499	34.2473	32.14	79.7724	75.557	32.7625	42.6866	36.9306	54.8137	31.4112	27.165	38.854	124.381	73.9841	16.086	95.8731	70.2881	46.1245	48.4663	35.087	19.6025	51.005	37.423	64.2187	21.0083	50.917	28.3619	57.322	21.34	43.9385	21.0455	19.259	20.0029	40.7235	30.4464	39.6768	16.095	12.4718	45.8094	16.9629	55.4031	54.0784	95.7378	54.9625	17.2022	49.938
37.5	58.0962	25.294	129.857	32.8644	40.842	34.543	76.4141	72.315	33.772	47.7309	30.8307	61.0815	34.0793	26.5995	32.394	105.138	86.9969	15.929	98.456	70.1817	46.9819	49.1583	36.857	21.9275	54.2615	39.464	65.0993	23.1085	49.289	30.6541	59.3435	22.36	44.673	20.466	21.018	21.2537	41.923	31.6045	42.4927	16.345	13.2806	46.0374	21.1609	55.5371	50.2504	85.4421	53.2725	18.0927	53.8445
38.5	66.0927	26.298	125.197	37.7308	48.6989	37.8745	73.2408	68.235	35.848	52.9995	28.1469	66.866	35.7801	27.156	30.9975	89.1145	95.5484	16.4805	95.2435	70.9736	46.9174	51.564	37.881	23.568	59.68	43.812	66.9117	24.3994	46.469	34.5805	61.841	23.45	45.22	20.8935	23.468	19.7737	43.955	35.272	41.8195	16.695	14.5706	50.3507	25.0294	54.608	39.4325	70.3768	62.2811	19.4267	61.0628
39.5	74.4065	27.964	122.65	43.0485	57.5915	44.054	67.3611	67.106	37.4125	56.5518	28.7164	62.9613	36.5976	27.4725	32.052	78.9625	93.606	17.84	91.0472	69.5887	46.3409	53.2231	38.618	24.652	63.806	53.589	73.8896	25.4228	46.188	40.2407	63.866	25.57	46.6815	21.115	26.092	19.1157	46.106	28.8193	41.7592	17.23	15.412	56.1032	29.8059	52.3913	32.5057	64.1568	68.9741	20.3287	63.7914
40.5	81.9355	28.889	118.1	50.554	64.4182	49.101	62.7122	67.4475	40.05	58.2482	30.4627	66.2202	41.7766	27.853	30.0673	76.448	92.1955	18.059	87.6508	67.1279	49.101	56.5015	39.16	26.106	63.568	67.995	83.6647	27.7628	48.1915	45.0118	72.047	27.51	48.71	21.103	26.976	23.6206	48.484	27.7911	41.1015	17.02	16.1846	64.0388	35.5222	52.1671	27.6042	58.4269	65.7301	22.629	66.1838
41.5	87.798	30.305	112.487	57.6299	70.5259	54.02	64.8285	69.3365	42.847	60.5229	32.6195	65.223	48.7559	28.765	28.183	77.661	90.1193	18.543	76.5571	65.6083	51.386	58.9085	40.305	28.907	59.991	82.956	93.6744	29.5606	49.956	48.7723	82.917	28.74	51.171	20.521	29.031	24.004	50.9525	32.1596	43.1131	16.08	17.6604	73.2549	42.095	52.3366	24.4902	50.7351	62.0244	27.3504	67.4315
42.5	89.2813	33.297	107.872	63.0892	75.746	58.8385	74.3961	69.355	50.042	63.4454	36.7512	67.8418	57.6405	30.386	26.79	80.03	85.8056	19.621	67.9129	64.8915	54.0055	60.2177	42.246	32.71	55.979	111.945	100.706	32.1112	56.109	52.3159	92.227	31.17	55.149	20.943	34.647	18.5716	55.042	33.8168	38.7846	15.265	20.6302	75.9979	50.163	53.5431	22.7987	45.3622	56.8248	31.8059	72.2698
43.5	84.5773	36.759	95.9925	66.951	77.3613	60.996	79.9434	70.492	56.463	68.7762	37.9035	70.3757	68.89	32.375	26.0275	82.27	78.6427	20.128	62.0577	66.0896	55.784	60.5461	46.826	38.039	55.8205	130.2	108.093	33.5847	70.056	53.7017	106.46	32.8	59.1355	21.7895	41.805	17.5723	58.806	34.6206	36.1188	15.74	23.499	74.5614	58.6611	59.3631	23.0664	43.0362	58.7984	36.6585	77.6596
44.5	78.7023	40.3	82.4165	70.6972	75.2259	62.765	79.6476	70.567	64.913	75.4136	36.9889	72.1315	77.6202	34.834	23.4257	83.2705	74.8928	20.838	59.1572	65.6346	57.139	63.4349	51.198	45.6105	61.6905	131.089	111.005	35.2358	92.0025	55.4382	118.182	34.6	67.181	21.944	46.851	16.4427	63.433	29.3827	36.734	15.96	25.1894	66.1442	62.2587	62.5209	23.6024	39.1789	61.8088	40.9447	84.2498
45.5	72.3237	44.17	72.581	73.9915	70.8701	65.929	74.5809	74.4415	81.8795	82.0209	35.356	70.2322	76.713	36.413	20.495	89.8185	77.0583	22.225	59.1336	65.7343	61.6734	63.49	56.241	52.708	63.615	131.293	109.425	40.0603	110.544	58.4592	134.458	36.85	76.727	23.17	54.384	15.285	68.029	27.7493	35.2416	16.27	27.0887	56.5269	63.6975	62.9365	24.927	37.2931	64.2548	47.2469	85.9551
46.5	70.153	48.071	70.8215	78.0396	66.193	70.701	65.4314	75.804	99.961	89.3196	37.4585	63.358	63.1925	38.359	19.356	95.725	81.933	24.0615	61.6414	69.7991	65.8982	65.2408	64.2655	63.3205	61.001	126.279	109.056	46.367	108.186	57.7802	148.187	41.68	93.9325	25.9815	65.312	15.0236	73.757	29.3393	32.5361	16.735	28.5344	50.335	72.606	57.9564	25.4657	34.9982	54.7355	54.8441	81.5084
47.5	72.4218	57.996	71.2545	79.6688	68.7226	82.2185	61.2017	73.85	119.046	94.2747	41.3247	59.338	46.1104	39.273	18.7485	98.1615	83.7527	27.068	66.7404	74.0684	68.1809	67.9615	71.506	74.662	65.4835	126.241	100.883	50.6397	92.965	55.3935	149.512	51.4	109.443	29.3105	80.628	18.7414	84.889	26.6879	32.3219	17.62	33.2229	45.7979	84.7031	52.7445	24.5769	35.822	51.2912	63.5491	75.7515
48.5	74.1434	69.415	68.9925	81.6098	72.1155	93.571	60.5687	68.8105	138.698	94.472	46.2564	65.987	38.9701	42.37	19.266	94.4025	83.3629	31.151	71.3492	72.1028	68.7631	71.2437	76.722	81.638	76.183	124.608	92.6612	55.6036	74.8595	49.2349	138.636	61.07	116.195	32.118	97.344	26.9185	96.24	26.7278	33.2043	18.78	38.5499	41.3013	90.4289	54.7918	23.4737	37.5775	46.6795	68.6728	72.9129
49.5	74.5658	76.844	65.524	84.2347	68.4069	104.192	62.2615	59.6065	145.831	93.6942	59.8973	60.5172	37.1001	47.221	20.9315	92.026	79.4058	36.778	78.9338	66.4085	70.1283	76.4444	85.534	96.832	86.35	122.234	91.7951	60.537	60.521	47.0053	119.42	71.77	113.44	35.9375	110.626	50.4114	100.921	23.0988	34.1101	20.125	42.881	37.2983	91.7583	56.9783	22.4166	37.9907	46.9186	67.9973	73.6167
50.5	76.2245	85.61	58.4297	86.7075	68.5147	116.732	61.1556	54.69	146.329	94.4322	71.4638	61.0953	35.7814	51.637	21.502	88.58	76.908	40.781	86.7629	63.2623	69.5275	79.9506	104.174	125.563	94.8545	112.758	87.696	64.7498	51.933	45.8487	105.476	83.08	106.068	39.381	114.685	65.0375	109.07	20.3338	36.2615	21.365	48.4849	35.3869	85.6445	60.5045	22.2656	37.6046	43.8638	62.4093	70.7627
51.5	77.5095	93.789	53.0695	87.7317	62.1574	131.56	58.3871	49.4035	135.22	96.0413	91.8865	54.9427	32.6484	60.231	21.119	83.424	80.9768	49.291	87.9762	65.7251	69.0751	78.0459	121.967	164.399	106.443	98.206	84.4572	64.766	38.9725	43.7578	81.4175	97.34	86.2725	47.183	107.17	58.0329	118.677	20.9324	36.7769	22.325	56.409	34.3971	77.6699	63.6889	23.8691	36.6915	35.105	57.6926	66.739
52.5	78.0486	103.65	49.6845	89.6141	57.8139	145.104	53.6555	46.921	115.834	98.0882	107.564	55.8505	30.8611	72.325	19.6457	80.521	84.2842	61.118	84.8675	65.9513	65.0779	72.1827	130.211	179.878	125.105	87.209	84.1651	59.2439	29.52	38.6024	60.384	104.93	67.814	59.468	94.647	42.9716	129.821	23.0271	33.306	24.75	69.2035	32.4728	70.2207	65.0202	25.478	35.1186	29.6446	51.3362	62.346
53.5	77.2503	111.117	46.0095	89.6878	54.9907	153.829	46.9166	43.625	100.495	101.247	75.9759	55.9207	31.4512	81.514	19.8445	78.116	88.1554	74.17	75.1054	67.1274	63.4769	66.8636	136.062	163.298	135.599	69.993	82.7764	49.9604	24.6515	33.7689	49.374	100.725	55.051	71.6815	82.816	34.1765	137.647	24.2992	28.143	27.315	80.3194	32.5153	60.3696	66.1123	27.4122	31.7245	26.455	46.334	59.2674
54.5	76.7875	113.771	42.977	90.8091	51.5205	162.539	45.1615	41.332	88.8375	105.347	44.9057	56.9475	30.947	101.16	19.335	73.474	92.0004	85.927	67.4581	68.0927	62.9674	61.2557	139.207	135.204	139.092	55.059	76.0906	43.8999	21.341	30.526	37.0645	99.12	43.738	84.0345	73.936	34.1553	139.649	22.5342	24.4465	30.48	87.7171	31.4199	53.9234	70.2471	30.68	26.367	23.7778	44.0466	58.1424
55.5	75.3313	107.827	37.993	93.8273	48.0401	164.799	46.4068	38.9345	73.4965	103.742	38.5091	58.5102	33.7452	125.071	19.6725	70.465	94.8355	93.965	62.2978	67.275	57.0787	56.1545	138.296	101.732	140.534	46.819	65.4973	39.5223	19.87	25.4976	29.956	100.91	38.057	95.433	67.697	30.7923	134.486	19.3942	21.4231	34.735	94.5625	29.4229	48.4153	77.4914	32.4001	22.6779	22.214	41.458	58.5281
56.5	70.7446	97.131	32.877	92.3826	48.4263	144.406	46.9741	36.9315	60.576	101.53	36.8589	58.694	36.3324	143.902	20.4633	69.023	95.9172	105.487	60.6909	67.4005	51.5684	52.8647	134.431	69.3975	136.429	40.488	60.3511	37.437	18.689	21.9281	26.7585	98.84	30.386	104.769	59.477	26.381	118.565	17.8624	23.5561	37.2	98.2891	28.0974	43.1264	84.2265	32.2199	20.5767	22.6408	38.5283	59.7121
57.5	68.7638	80.7275	28.624	86.3876	48.1677	111.805	46.0552	37.013	47.471	98.7473	35.4992	53.2938	33.5401	174.03	21.156	68.778	93.4966	116.918	59.4956	71.01	45.8317	48.0813	123.281	54.104	128.343	34.7805	55.7642	35.8434	17.0335	20.6285	24.261	88.59	26.015	114.708	50.6065	23.6568	103.37	16.7552	25.9659	41.29	90.5302	27.49	40.2331	87.3692	31.49	18.8871	22.83	33.6633	68.5766
58.5	65.9095	66.108	25.8325	72.5216	44.2649	87.1775	42.4582	37.0145	36.484	96.1745	35.4845	45.3417	33.2831	204.81	21.7895	65.307	92.2691	122.678	53.9805	74.826	44.6056	42.0668	106.258	44.567	112.783	30.84	51.2212	33.6265	16.378	19.2891	22.946	79.29	23.6335	124.127	42.368	22.9158	80.9345	15.8355	25.2198	42.845	79.2273	25.7516	40.0084	84.5839	30.0805	16.6225	22.2257	28.9972	78.7243
59.5	61.9703	58.554	24.155	60.2613	38.3173	75.84	39.7197	36.377	30.756	92.3596	34.3502	36.751	32.2082	215.492	22.57	64.3165	87.8249	114.346	51.1832	76.5148	45.7394	36.4592	94.034	40.42	102.14	28.983	44.8079	32.8548	16.4105	18.253	21.4835	64.425	22.166	127.474	38.544	22.8412	63.948	15.9281	22.297	41.8	76.2236	24.5364	38.9575	76.0512	29.9004	15.3662	22.2597	24.2022	85.6377
60.5	58.3999	50.951	21.8	50.8628	36.3538	65.1925	38.7898	35.509	26.818	87.4645	33.385	31.0733	29.4872	208.771	22.9077	61.333	80.5548	104.672	49.2848	69.756	44.1627	32.0333	78.1085	37.283	94.59	25.7055	37.4971	30.5275	16.455	17.7164	21.37	47.88	20.4985	122.758	35.529	22.9486	55.6	15.2247	19.8677	39.92	71.8826	23.6307	36.8858	64.143	30.1738	14.6429	23.2728	20.6467	86.578
61.5	54.4055	43.416	19.982	40.682	34.7991	52.728	38.5472	34.633	22.7415	77.4909	31.2179	27.4537	27.4187	189.263	23.964	58.051	79.0802	91.144	47.6823	54.0481	41.8367	28.5257	64.161	35.542	82.315	23.075	33.2439	28.3413	16.673	16.7432	21.835	41.85	18.778	110.547	32.183	21.0163	47.2195	15.6892	18.5177	38.38	66.5515	22.5495	35.1395	57.8636	32.0016	14.2544	25.2171	17.357	83.7347
62.5	50.6038	35.374	19.305	35.6718	32.5926	42.881	39.2695	33.139	20.639	67.1268	28.9426	25.4713	27.1146	148.629	24.972	53.811	75.9882	80.134	43.3145	45.9236	42.7711	26.2225	57.436	35.4355	70.8725	21.887	28.0672	25.9966	15.953	16.0132	22.4515	37.34	18.469	85.654	29.908	18.8644	41.942	17.0134	19.8782	36.19	59.0861	22.2988	33.1552	53.4046	33.611	13.3438	26.7681	14.9426	81.4861
63.5	48.6548	26.9305	18.3795	32.5408	33.6856	36.0205	40.9831	32.5405	18.986	61.7459	26.9283	24.1423	26.5581	106.191	25.12	52.4275	70.309	75.072	38.2991	36.9128	39.7588	24.8117	52.047	36.3415	64.684	20.42	25.742	23.0312	15.4455	16.0559	21.484	34.01	18.4965	68.3395	26.79	17.4645	39.9035	17.5793	22.4234	31.695	50.3145	21.8049	29.8943	51.8728	36.2993	13.2934	24.7829	12.4414	77.3761
64.5	47.1261	20.873	17.31	30.459	34.9756	30.302	43.2658	32.432	17.8085	58.2334	25.6503	22.2578	25.3395	84.07	24.9133	50.068	65.19	67.2685	34.9969	26.7735	36.1248	24.058	46.6905	36.363	62.383	18.968	23.3009	21.4842	14.504	16.0575	19.835	30.09	17.527	62.357	22.8255	17.7652	38.42	18.6621	23.5463	27.63	44.5106	21.2815	27.0672	48.7683	39.5384	13.5478	23.3153	11.5547	72.4142
65.5	47.0173	17.904	16.158	28.3843	34.8368	27.0385	43.982	32.6405	16.86	54.5069	23.9263	21.33	25.1116	64.147	23.8925	46.0095	63.4149	61.184	29.8253	21.692	35.7435	22.1412	43.126	37.64	59.0195	17.72	20.9729	18.866	13.7625	15.5234	17.592	27.34	17.3455	60.908	19.465	19.7914	37.981	20.1019	26.3773	25.66	42.1043	20.856	26.3865	44.9147	41.8195	13.6991	21.4672	10.6517	67.3121
66.5	46.7809	16.201	15.45	25.2532	32.1669	23.7895	43.4637	30.974	16.1435	50.5926	23.0097	18.384	24.6937	51.176	22.8525	42.762	61.136	55.422	25.1824	18.9233	37.3404	20.0114	40.203	39.201	53.545	17.365	19.5215	17.7026	13.731	16.1395	16.344	24.19	17.412	58.7815	17.597	18.6233	37.7375	22.1992	26.3913	22.95	39.6272	20.5844	27.4869	40.7378	42.6028	13.6826	20.5349	9.8455	61.4971
67.5	46.4213	14.539	15.3485	24.1736	30.1239	22.048	43.4547	30.141	14.921	48.3065	21.614	16.4325	24.0826	47.315	22.819	39.2565	62.9596	53.087	21.1309	15.1484	40.7137	18.0359	35.888	38.422	49.7805	17.3525	16.9433	16.3966	13.933	16.0241	14.1205	21.79	17.422	58.4965	16.41	17.3608	36.87	22.8789	25.6348	20.35	38.1133	20.4904	28.6913	37.8482	42.4864	13.7015	21.6687	9.18885	54.9296
68.5	46.4365	13.451	14.7205	22.4912	28.7584	20.24	42.7085	30.2655	14.432	44.8988	20.3299	14.9623	22.8358	43.9735	22.5937	35.8205	60.0265	51.849	18.1934	13.4075	47.4517	16.722	30.746	35.4905	48.712	17.005	14.8044	16.3225	13.1345	16.7432	13.008	21.35	17.0875	54.315	15.297	15.5325	36.346	21.3567	24.7677	17.665	34.2333	20.329	29.2311	36.2521	39.7625	13.7509	20.954	8.8913	50.02
69.5	46.1332	12.286	14.241	22.0005	27.9353	18.288	40.727	30.248	13.502	40.2037	18.539	14.7432	20.8781	43.084	22.1225	34.5405	56.7831	48.3245	17.8677	11.9891	47.4446	15.9429	27.386	33.812	46.3035	16.886	13.8789	15.6291	12.466	17.2668	12.201	19.52	16.922	48.835	14.382	12.7471	36.073	23.0724	24.9573	15.64	31.3972	19.8587	27.9032	34.4554	37.5481	13.6037	20.9119	9.1412	46.9993
70.5	46.4794	11.912	13.6005	21.4999	26.8051	16.853	39.5209	29.4085	13.1815	37.1942	17.0273	15.488	19.8363	42.496	22.367	35.5765	55.0664	44.272	17.636	10.3756	42.8937	15.3717	24.945	31.3295	44.318	16.546	12.7743	15.5325	12.205	18.5141	11.538	18.79	16.68	45.6765	13.695	11.7033	37.383	25.4128	23.9257	15.23	30.0941	19.4463	25.5431	33.4619	36.5907	13.1891	20.4865	8.8612	43.6268
71.5	45.3981	11.323	13.0375	20.6168	26.3193	15.56	38.0603	28.589	13.032	35.8379	15.7931	16.2265	18.8925	40.5345	23.431	37.6085	56.4253	40.584	17.3763	9.2703	41.7562	15.16	21.934	28.729	42.531	15.7045	12.5097	15.6535	11.876	19.8699	10.76	17.83	16.231	51.773	12.934	10.7755	37.616	25.0021	21.9259	14.075	29.6356	19.2822	23.0453	32.6418	33.2093	12.3563	19.8691	8.0354	42.1878
72.5	44.5432	11.029	12.391	20.4369	26.1148	14.493	34.6048	28.367	13.022	33.4238	14.5348	16.4745	18.958	38.106	24.611	40.0135	55.6476	36.119	16.5357	9.1927	42.0457	14.9525	19.948	28.2065	41.834	14.838	12.2751	15.1279	11.57	20.3055	10.7815	18.15	15.504	53.41	12.341	10.2626	38.49	22.9535	20.6871	13.88	29.4689	19.7406	20.0639	31.0439	30.1068	11.5777	20.4645	7.68465	38.6559
73.5	42.6249	11.0175	11.832	19.642	25.4233	13.852	30.6615	26.7985	12.6265	31.9769	14.2228	15.2633	19.1633	34.892	24.48	41.78	53.1218	32.692	16.9129	8.8802	40.6026	14.5042	18.43	27.726	40.9405	14.45	12.2697	15.543	11.418	20.0542	10.791	17.51	15.2015	43.817	12.15	9.89443	37.717	20.5309	18.7356	13.36	28.6495	19.9802	18.4778	29.339	27.5944	10.9139	20.0686	7.3316	35.5572
74.5	41.0177	11.715	11.4215	19.2418	25.3066	13.1705	27.1978	25.885	11.821	30.4351	14.0223	14.107	18.6218	33.726	24.2695	41.207	51.515	28.301	18.5581	8.9453	39.8506	14.356	17.2305	27.603	38.8715	13.9595	12.2438	15.3637	11.5855	20.1847	10.914	18.05	15.12	36.242	11.583	9.56223	37.919	18.0458	16.5605	12.405	28.1737	19.6985	18.0029	28.5343	23.1135	10.6621	18.4237	7.42445	32.4788
75.5	42.6044	11.934	11.1525	18.273	24.7137	12.012	23.6757	26.079	11.352	29.2765	13.8055	14.104	18.0803	32.565	24.8623	40.3475	50.2527	24.997	18.2626	8.7806	39.3605	13.4803	15.355	27.0785	36.11	13.516	12.244	14.1157	11.707	20.4037	10.5885	17.7	15.1175	34.16	11.858	9.86527	36.617	16.0437	15.6888	11.57	28.4176	19.2965	17.3029	28.1018	20.2455	10.7465	16.4408	7.3248	29.2132
76.5	44.5885	11.609	11.081	17.7294	23.927	11.312	20.2593	25.3775	10.5725	27.3661	13.6516	13.7487	17.5592	32.235	24.8555	40.571	50.0824	23.2775	17.1645	8.48995	37.8946	13.8237	14.621	27.783	34.0005	13.401	12.305	12.8979	11.792	20.1536	10.408	18.25	15.546	31.1955	11.824	10.0728	35.443	14.3851	15.0073	10.85	29.0772	19.5593	15.6787	27.4408	18.5206	10.8559	16.4384	7.3214	27.4571
77.5	44.0739	11.418	11.4155	17.2123	24.1948	10.2605	19.3683	24.536	10.13	26.8977	13.4761	13.4307	16.9295	31.9025	25.719	41.328	49.9327	21.67	15.6823	8.12765	38.8912	13.84	14.156	28.0885	33.034	12.394	12.4831	12.5242	12.137	20.0134	10.009	17.28	16.129	27.562	11.94	9.90787	34.834	13.5391	13.6818	10.83	29.8007	19.1845	14.1269	26.691	16.7434	11.0085	15.5956	7.4174	25.6328
78.5	43.8454	11.4075	11.627	16.9522	23.7517	10.026	17.0313	24.8735	10.402	26.4351	14.0427	13.916	16.6076	30.125	25.4875	41.298	49.9326	20.233	15.0272	8.0043	37.7635	12.9213	13.8635	28.629	32.1845	11.7395	12.404	12.259	12.0685	20.5537	9.711	17.72	16.5535	23.565	11.594	8.93933	34.512	13.843	12.7322	10.31	29.2779	18.9044	13.3235	25.6347	16.0715	11.1905	13.8622	7.3852	24.7434
79.5	42.0101	11.441	12.2933	16.9528	23.6349	9.3285	14.9828	24.669	10.832	25.8052	13.3352	14.796	16.775	26.82	25.934	39.453	48.3026	18.35	15.3707	8.33215	35.1261	12.2403	13.362	28.3545	31.7355	11.682	12.7209	12.1312	12.735	20.5413	9.704	18.25	16.743	20.8015	11.471	8.19823	35.543	14.3205	13.1538	9.595	28.6712	19.0412	12.6234	23.8757	15.4842	11.0673	12.8593	7.4218	22.8545
80.5	40.7913	11.665	11.814	17.1974	23.3746	8.8485	13.5699	24.015	11.173	25.5528	13.8837	15.781	17.3651	22.696	27.5373	36.354	45.1328	16.67	14.466	8.36635	35.3427	12.0391	13.445	27.434	31.1345	11.52	13.0916	11.784	13.271	20.2358	10.131	20.47	16.6625	18.641	11.368	7.9381	36.881	13.1503	13.1626	8.945	28.6131	19.4657	12.2607	23.1408	14.5719	10.9451	12.38	8.0038	21.5579
81.5	38.419	11.935	11.817	17.2901	23.8302	8.36	12.4746	23.2695	11.771	25.4799	14.3837	14.8677	18.4525	20.147	29.4125	34.841	41.0157	15.642	13.6745	8.3269	38.3943	11.6747	13.007	27.6415	31.361	11.818	13.0836	11.9384	13.82	19.073	10.1305	22.26	16.174	17.077	11.57	7.927	37.506	12.5329	14.4104	8.515	29.0346	19.6388	11.9972	23.0275	14.8655	10.4122	11.3494	8.3804	20.152
82.5	37.6104	12.341	11.273	16.8801	23.3277	8.203	11.8604	22.351	12.156	24.5528	14.7135	14.9257	19.5189	17.458	31.0275	33.649	38.3381	14.8865	13.1255	8.25975	42.7492	11.5834	13.203	27.117	31.544	12.025	12.9054	11.9794	14.3035	18.6881	9.42	24.25	16.232	16.317	11.327	7.89063	36.479	12.5164	15.6217	7.65	28.8169	19.2258	11.6842	22.6359	15.0672	10.4722	10.6972	8.1499	19.6484
83.5	35.1828	12.297	11.817	16.5051	22.5258	7.949	10.7354	22.1955	12.381	24.3691	14.9779	15.7815	19.4478	16.491	31.702	34.058	35.386	14.623	13.9155	8.48755	43.3626	11.4363	13.634	26.658	31.62	12.139	13.313	11.9007	14.366	18.4711	9.6255	25.34	15.902	16.708	10.994	8.15713	35.978	12.7855	14.9433	8.125	28.3431	19.6532	12.3709	22.0708	15.6503	10.3363	10.8148	8.0815	18.4058
84.5	33.6758	12.6875	11.627	16.6297	22.3538	7.534	9.99005	22.243	12.95	24.3015	16.4926	14.7048	19.3309	16.107	30.8123	35.7045	33.6334	14.122	14.6532	8.2743	42.6256	11.4446	13.988	25.888	30.833	12.346	13.5564	11.6862	15.31	18.2842	9.297	24.32	15.284	16.361	10.633	8.75347	34.034	13.3402	13.3009	8.49	28.5407	20.3512	12.6614	21.2412	15.5367	10.5932	11.3655	8.1458	17.5112
85.5	31.6535	12.272	11.056	16.7597	21.3901	7.1405	9.6452	21.108	13.676	24.7192	16.8954	13.5347	17.9098	15.5005	27.635	38.15	33.7546	13.769	14.2838	8.2186	43.1212	11.6835	14.398	26.654	29.4255	12.038	13.8465	12.4649	14.75	17.5287	9.156	23.22	15.223	16.669	10.8645	8.78543	32.414	13.3791	12.5831	8.89	28.1206	20.6982	12.9636	20.992	15.8543	10.7049	11.581	8.2057	17.0085
86.5	29.2211	12.732	11.395	16.5425	21.456	7.253	9.11445	20.643	14.329	24.1283	16.0972	12.7355	16.9825	15.627	29.5815	39.411	33.4059	13.972	12.5074	8.05995	41.5386	11.241	15.177	28.463	27.829	11.833	13.7584	12.2767	13.89	17.3322	9.1725	20.82	14.873	16.9075	11.768	9.5674	29.8365	12.8084	12.1727	10.13	26.581	21.7999	14.4331	19.4529	16.8391	10.3405	11.5244	8.1618	15.9529
87.5	26.3807	12.697	11.358	16.7359	21.5031	7.0125	8.562	20.062	14.889	24.0944	14.6698	13.318	17.4418	15.884	29.7875	39.398	30.2447	13.3235	11.8416	8.6851	38.2278	10.8392	15.422	29.14	26.9365	11.281	13.6052	12.1636	14.3925	16.6212	9.005	20	14.9005	17.2355	11.559	11.414	28.513	13.2906	12.4417	9.915	26.5074	21.9778	15.3322	19.0725	18.4252	10.2503	11.3714	8.0352	15.1229
88.5	24.6776	13.183	11.058	16.9117	22.5969	6.528	8.1895	19.487	15.15	23.5094	13.0162	15.0397	17.3832	17.416	29.732	38.8635	27.2252	12.919	11.9566	8.6	36.6456	10.9542	16.106	28.241	26.085	11.315	13.5579	12.1421	14.092	16.6534	8.792	19.85	15.506	17.2305	12.105	11.7583	28.1325	13.1521	13.4615	9.96	26.4465	23.0556	16.4971	18.4292	19.8453	9.92865	11.0969	8.0241	13.9924
89.5	23.3799	14.156	11.042	17.9341	22.7451	6.605	8.0072	18.779	16.435	23.8335	12.5854	16.288	16.6232	18.298	31.1875	36.788	26.3092	13.0105	12.0561	8.15605	34.7737	10.7003	16.347	28.353	27.12	11.054	12.8714	12.5231	14.148	16.6002	9.103	19.43	15.468	16.274	12.659	11.5743	27.801	11.3636	14.1399	10.145	26.7351	24.7671	18.238	17.8429	21.7523	9.8506	10.8133	8.0917	13.3282
90.5	22.1339	15.081	11.207	17.5199	22.9742	6.8415	7.25625	18.8475	17.1	23.4935	12.1646	16.3233	16.2682	18.476	31.906	33.1465	25.3641	12.805	12.0072	7.7787	33.1529	10.9254	16.528	28.808	28.379	10.826	12.6954	12.049	13.78	16.1916	9.457	18.92	15.541	16.419	12.373	11.2764	27.939	12.1376	15.3862	10.015	27.0321	26.0849	19.3514	17.4712	23.8807	9.5621	11.298	7.96945	12.4612
91.5	21.1658	15.231	11.251	17.7112	23.1527	7.164	7.11165	18.2925	18.16	23.1805	12.261	15.0518	15.1979	18.646	32.6335	30.819	24.2595	13.179	11.4815	7.38185	32.1621	10.8008	17.017	29.343	28.8705	10.675	13.1073	11.3683	13.4725	15.7268	9.7735	17.69	15.391	16.8295	12.1	11.2882	26.7485	13.129	16.8277	10.35	26.4498	26.4731	21.0593	17.5411	24.4929	9.0783	11.9062	8.0802	12.2464
92.5	20.1329	15.051	11.5865	17.7777	23.2291	7.1335	6.9879	17.662	19.239	22.4528	12.6462	15.7257	14.7188	18.326	32.652	28.405	21.3761	13.436	10.6857	7.34265	30.8037	11.2974	16.6175	29.396	29.736	10.5955	13.6024	11.5454	13.636	15.6029	10.291	16.37	15.828	17.258	11.673	11.5279	25.339	13.7848	15.3553	10.27	26.0819	27.5068	22.5698	17.2319	24.8671	9.0534	12.6213	8.01295	11.8302
93.5	19.4679	15.35	11.922	18.06	23.429	7.201	6.8577	17.5845	19.02	22.1509	12.6417	14.9797	14.1979	18.759	32.49	26.435	19.6569	13.456	11.0595	8.0884	29.52	11.2678	16.014	28.4845	30.1135	10.506	14.4363	12.2629	13.347	15.7616	10.658	16.06	16.693	17.235	11.526	11.2283	24.933	14.6744	15.5366	10.985	25.7688	27.9469	23.4612	16.8741	24.7883	9.4067	12.297	8.2769	11.28
94.5	19.3561	14.9655	12.4715	18.7511	23.3843	7.421	6.676	17.706	18.6855	20.9881	12.5442	14.9485	13.3879	19.0235	30.5525	25.4135	19.3217	13.55	11.2486	7.83545	29.8885	11.3813	16.22	28.0705	29.978	10.693	14.9047	12.7763	13.237	16.3928	10.8855	16.05	17.018	16.7525	11.433	10.787	22.676	15.8075	15.4619	10.6	25.9234	27.767	24.3048	16.4748	25.5368	8.9982	11.161	8.2286	10.7665
95.5	19.2436	15.366	13.1185	18.6483	23.5706	7.4005	6.5412	17.5355	18.893	21.5424	11.3014	15.737	12.8941	18.87	29.9355	24.5835	19.3431	13.656	10.7039	8.87565	30.2296	11.4423	16.689	27.937	30.944	10.547	15.5831	13.2179	13.1045	17.1966	10.961	17.4	16.9025	15.892	11.203	10.702	22.086	15.1794	13.8088	11.35	25.583	28.3667	25.285	16.1804	25.4258	9.05855	11.0898	8.284	10.6778
96.5	19.237	15.914	13.4525	19.4691	23.0658	7.571	6.9682	17.312	18.605	21.6109	10.8391	17.16	13.0794	18.689	31.1227	24.3215	17.731	13.716	10.5308	9.507	28.0905	11.4238	16.2265	28.5575	32.776	10.513	16.4173	13.8184	12.482	16.7706	11.229	17.44	15.978	15.79	11.195	10.95	21.601	13.5266	12.8502	11.475	25.0066	28.4944	25.7873	15.6244	25.418	9.31135	11.7635	8.3423	10.5047
97.5	19.2626	16.512	13.0575	19.0747	22.8586	7.756	6.74065	17.868	19.0165	22.1175	10.865	17.158	13.4553	19.7035	31.5485	21.997	16.9069	13.7365	10.7265	9.82625	25.6289	11.9543	16.428	29.274	32.812	10.51	16.9635	13.7449	13.1935	17.1345	11.2805	17.55	16.049	15.254	11.292	11.0888	21.161	14.1807	12.891	11.465	25.2851	29.0433	27.0352	15.0149	25.6182	9.3788	12.359	8.1285	9.9061
98.5	19.1037	16.742	12.201	19.3045	22.8958	7.823	6.78775	17.6865	19.3075	21.9572	10.9507	17.0693	13.452	20.844	30.9865	20.0735	15.7909	13.483	10.5221	10.6227	25.1046	12.422	16.588	29.73	32.099	10.473	17.8433	14.7089	13.274	18.0102	11.344	18.3	16.05	15.1615	10.877	10.1108	20.789	14.6115	13.36	12.305	24.1844	28.9463	29.0475	14.4834	24.8765	9.34595	12.2182	8.17235	9.4919
99.5	18.1343	17.376	11.9145	19.4432	22.9337	7.176	7.3689	17.227	19.795	22.5145	10.5823	15.483	12.9161	20.923	31.6065	19.394	15.3201	13.752	10.5363	11.1397	25.8895	13.1112	16.207	29.288	31.712	10.762	18.4499	15.2889	13.294	17.65	10.956	19.31	16.102	15.641	11.403	9.28317	20.805	13.0807	15.4428	13.34	24.1472	27.9157	30.8615	14.1593	24.145	9.3352	12.3236	8.3864	8.7833
[truncated: 401 more columns]

## Sheet: Fig 1G KCad
Vehicle			K			Fas+ K			Bleb + K			Nif + K
32.7146	28.7999	38.7829	52.2162	53.2514	45.6911	24.5563	29.681	24.7636	22.0145	29.559	29.078	35.533	33.3757	36.4407

## Sheet: Fig 1G aCat
Vehicle			K+			Fas+ K+			Bleb + K+			Nif + K+
116.265	85.1213	120.492	161.699	165.907	122.428	78.2734	76.2974	71.7117	62.6016	95.4022	79.4862	102.215	96.8318	103.711

## Sheet: Fig 2B
Time (s)	Vehicle					Potassium
5	0	0	0	0	0	0	0	0	0	0	0	0
10	2.35235	5.16957	7.08061	8.99868	10.1663	0.470759	4.25246	1.69441	5.95457	1.88299	3.42447	3.45293
15	8.91031	4.7142	17.7551	10.6304	8.56007	1.91009	4.54573	3.94706	7.58897	2.66452	3.0205	4.99308
20	9.81076	9.50646	15.3921	15.6897	12.1643	2.72716	5.63831	4.27168	9.9809	3.97603	5.34661	6.17416
25	11.6605	8.5827	16.0268	14.0852	9.0106	2.48907	6.82003	3.47489	6.48713	4.63056	3.89444	7.423
30	13.8558	10.595	19.5821	20.0798	12.4581	2.79209	5.70444	4.24954	10.1829	5.40476	6.13077	8.40761
35	17.8485	13.3446	19.2819	18.2431	12.1447	6.74213	6.1386	5.07338	11.9459	7.34881	6.40536	7.56301
40	17.9533	13.3576	21.1775	17.9769	11.4591	4.68053	7.4267	4.48317	13.7731	8.26955	6.96775	8.60634
45	17.8485	13.8564	22.0438	20.4826	17.7274	4.16649	7.3232	3.94706	11.7806	6.68207	7.17633	10.8646
50	19.8309	16.1072	24.87	20.1139	18.9418	7.8568	7.54746	5.58736	16.1375	8.9021	8.3407	10.0539
55	22.2356	17.92	27.4604	23.1863	23.8781	7.04515	9.54574	6.84649	15.0724	7.31706	9.25425	10.8172
60	22.288	15.2181	29.7549	24.0192	20.7048	7.14796	7.91549	4.78565	17.1337	7.51733	8.99286	11.987
65	24.1133	20.3704	35.2401	23.4389	22.8595	5.47595	8.31802	5.971	18.4973	9.14633	9.25425	12.7751
70	22.2636	21.0209	32.5168	28.341	22.0955	6.74213	9.14896	6.51695	19.6634	7.95205	11.1764	12.1496
75	24.061	19.2948	30.1537	29.331	23.6626	9.2312	9.17196	5.92673	23.6897	9.36857	9.85624	11.4653
80	26.6262	21.3982	35.373	26.7229	22.8007	9.14463	9.14321	6.48744	18.8967	9.1561	11.517	11.9283
85	30.7236	27.5783	38.6968	26.7229	21.4883	8.76044	9.86202	8.45236	19.3282	11.4836	9.41267	12.4161
90	32.5734	24.4644	37.4016	29.413	20.9398	7.19125	9.63775	10.1246	16.0686	9.84482	13.6583	11.7318
95	26.2807	27.3051	36.338	28.9146	28.2659	8.60894	9.53137	10.8231	21.5916	12.1796	11.3322	11.9283
100	28.476	26.2165	46.7423	32.2669	33.6526	9.20956	10.2272	7.52523	19.7277	10.4993	12.2087	12.6464
105	31.4915	22.8034	43.9504	29.3993	35.0042	10.4811	9.61475	9.80739	21.1601	11.7474	10.849	12.7503
110	30.2734	23.3325	43.5859	30.8126	41.958	10.6273	9.83902	10.132	22.4915	12.1381	14.5877	13.4346
115	31.3589	24.8287	49.9374	32.6356	42.3498	10.6705	9.02245	9.63771	21.0591	12.6779	14.0781	12.6238
120	33.1283	24.2085	43.8861	29.5973	42.291	10.7571	9.26972	9.41638	20.6596	14.6439	15.2028	13.4346
125	32.891	29.2263	48.6036	33.7553	42.9766	11.2712	11.8459	9.87379	19.9939	14.8881	15.0708	14.0375
130	37.1769	26.1558	51.3998	31.7138	36.9826	9.53422	11.1185	12.6798	20.6596	15.3839	15.4246	15.0334
135	29.9558	30.4623	51.1983	35.2232	41.292	12.9053	11.7712	11.4354	25.5537	13.1321	15.8286	16.6436
140	32.891	29.2697	47.9088	31.5978	41.3508	10.9303	9.29272	10.5944	28.1797	15.1201	14.6801	16.5262
145	34.3464	31.4771	47.0425	31.666	41.2137	9.33942	10.0173	10.4911	23.6897	13.7134	16.1824	14.3153
150	31.4915	28.8924	47.7416	35.271	42.2519	9.83183	10.4974	10.4788	27.5462	14.7294	15.8814	14.5456
155	30.776	27.5913	46.2105	34.0693	39.8033	12.6456	10.4313	10.4124	21.7936	15.3937	14.783	14.1053
160	38.6288	29.1482	48.4063	35.8377	39.8817	10.6922	10.4141	11.1477	24.2223	15.1519	14.9018	14.9747
165	36.6464	30.3582	44.7138	31.7821	48.4809	13.376	10.3105	9.54917	33.4043	15.9871	16.7316	14.1979
170	34.664	32.9864	49.0368	34.9364	44.5633	8.60894	9.93677	9.49015	28.1476	13.8306	17.6187	14.837
175	34.0567	30.2975	44.7481	34.6565	48.8727	11.8718	10.7073	10.528	29.7774	15.9139	15.8682	15.8667
180	34.0567	27.7301	46.4764	33.5163	42.0168	13.3977	11.6447	11.7428	27.4498	13.1956	16.4702	14.3492
185	33.8717	25.9303	43.8518	38.9442	44.7983	12.283	10.6096	8.91715	31.0721	15.3424	18.3791	16.6187
190	39.1593	27.3051	45.3828	38.241	48.6572	14.8154	11.9264	9.40162	25.3195	15.0786	16.0636	15.7267
195	37.491	29.5559	53.9902	39.0807	45.6994	13.1217	10.6038	8.836	31.1088	16.3999	16.6524	16.0858
200	38.6288	29.1959	50.0703	36.0903	46.4633	10.1781	12.3922	9.80739	31.5725	16.0384	17.0326	16.7362
205	39.8189	28.8924	49.6029	38.8418	51.8501	11.8123	11.7942	9.71148	32.2704	13.9894	15.2266	16.3997
210	39.449	29.6036	55.9201	36.6433	47.5407	12.348	10.2732	12.3773	31.1088	16.9689	17.9197	17.1404
215	39.5537	30.7529	56.4862	38.2614	44.9355	11.401	13.5912	9.20488	33.1702	17.2547	17.8299	17.5921
220	42.2236	30.9611	53.2911	38.7257	46.7767	11.8123	12.3405	9.60082	28.7444	17.2034	18.5085	15.6477
225	38.5764	32.7305	47.9732	39.8932	42.7416	14.7937	12.1536	9.96232	33.3033	18.4197	16.2088	16.3523
230	38.8941	31.0088	50.7651	41.2451	43.3096	16.0383	13.4934	9.44589	28.7766	18.4197	17.3573	17.7547
235	41.6966	33.4244	48.8395	42.6311	45.8365	14.7721	12.7372	9.68935	35.4336	17.0544	17.9857	17.696
240	39.5537	30.1631	54.2561	40.3643	44.7788	13.376	12.7142	10.3533	30.939	18.7982	19.3323	17.696
245	38.4438	31.9889	52.5277	41.368	46.9726	13.8306	14.0685	9.50491	29.8096	19.3795	19.9976	16.7362
250	38.2065	29.634	57.8157	38.7803	42.389	13.0351	13.157	10.0361	34.901	19.2964	16.4438	16.5962
255	39.8713	27.0188	55.7528	37.7426	48.6572	16.2764	15.2962	10.6607	28.7766	19.1694	20.1032	18.8545
260	38.8138	30.523	53.9902	41.9483	45.9932	14.6639	12.9385	9.50491	28.0787	19.5602	16.0134	16.5262
265	37.8086	31.72	57.048	44.6042	39.3528	16.9852	13.3065	10.5353	30.7415	19.3697	16.4966	17.3143
270	38.5764	31.3427	55.5556	40.7467	38.2754	13.6791	13.3123	11.2215	28.6113	19.57	19.4881	16.0994
275	38.3635	33.2466	55.7871	41.9824	38.1383	14.7288	13.2519	11.7207	27.3809	17.6992	17.2147	16.271
280	42.2795	31.8241	53.3254	40.5623	37.629	15.2861	13.1024	9.74099	31.5725	17.2864	21.331	16.2484
285	38.922	31.4902	56.9494	43.3821	38.4517	17.2449	13.2893	10.3091	29.7453	19.0962	20.7818	16.0994
290	39.079	30.857	56.6191	39.0261	33.6135	13.8522	12.8925	10.2943	34.5016	18.0899	20.1957	17.1178
295	35.746	35.0594	62.1344	38.8281	38.3538	14.7072	12.9471	8.26054	29.9748	18.5247	18.8887	17.5108
300	35.4039	31.5682	58.9436	41.3133	49.6562	14.1282	12.4382	10.0066	30.0758	18.8617	19.7362	17.3956
305	37.2816	33.3507	53.66	44.4881	45.4839	14.3663	13.1944	10.2574	33.868	17.6772	18.7039	16.7813
310	37.1211	32.8953	60.2088	42.9997	43.8581	17.759	14.3905	11.037	31.0721	18.7787	18.7567	16.0406
315	36.0391	36.7508	55.7185	41.1836	39.2157	13.5925	14.9454	10.3238	30.8058	18.9374	19.7125	18.1476
320	34.0288	38.0649	49.1354	41.3133	31.0082	19.3877	14.9742	11.2879	33.0371	19.9314	20.2089	16.0045
325	36.4893	36.9156	59.1795	41.1631	42.8983	12.0233	15.0662	10.7567	32.2382	20.2782	21.3838	17.5469
330	39.6863	36.8852	56.186	39.0466	32.8691	15.8705	15.2674	10.4271	32.5734	21.2942	20.3646	16.6436
335	34.3185	40.1639	53.2911	45.6693	39.5487	15.2861	14.0023	10.0656	34.1664	20.0902	23.0445	15.7154
340	32.8666	39.3486	51.8287	40.4804	44.7983	17.0501	14.7355	8.51138	30.9068	19.8142	21.8273	15.7042
345	33.7636	39.4093	55.0538	44.1058	41.1941	17.3694	14.7959	11.369	35.002	20.1195	23.4749	17.7547
350	33.1039	39.0754	55.8214	41.3475	48.1088	17.3261	16.4722	10.646	34.7679	21.8535	22.8095	18.3576
355	33.7112	37.4751	57.7471	48.373	48.7356	14.0416	15.8655	8.06872	33.6339	20.5322	22.3528	14.8121
360	34.9293	40.4372	52.5964	45.3347	44.955	17.2016	16.5239	10.1173	29.6121	21.304	21.764	16.1784
365	35.3516	41.3002	56.4176	39.1763	46.6592	15.8705	15.6729	10.2205	32.8029	21.6532	21.566	16.6662
370	30.4863	38.3381	54.2904	44.6042	42.7612	18.4895	14.4509	8.82124	32.6055	20.1317	21.8273	16.3884
375	34.0567	38.9583	55.5213	43.6006	42.4673	17.0285	15.3566	8.16463	31.9398	21.1672	20.4834	16.9665
380	32.7584	35.6189	57.5798	41.9346	47.4232	16.8553	16.2479	8.03183	37.6924	20.7545	21.6716	16.0519
385	39.3163	37.5835	51.2969	45.9356	41.9189	17.4776	13.6717	9.20488	32.9361	20.9034	22.2472	18.658
390	37.1769	37.6876	50.7008	44.3857	42.1148	13.7873	14.563	8.99093	27.2156	22.298	20.7448	16.7362
395	32.5734	38.0952	56.053	41.9961	44.9355	12.7538	17.0415	7.9974	32.4724	21.199	21.5792	16.0632
400	38.2588	38.3077	54.8222	44.0512	45.3664	15.4376	15.5578	10.1099	32.6698	22.9012	21.1092	16.7701
405	36.1438	36.6597	53.4241	45.9561	43.29	17.3261	14.9684	9.23439	30.5763	23.9807	21.764	14.1188
410	39.1069	38.5636	50.868	41.6957	43.9169	17.8672	14.8793	10.1763	29.6443	22.828	21.8168	22.0048
415	34.5593	41.2395	53.4241	37.8586	46.4242	19.8206	13.7695	10.1246	26.6831	23.082	21.6848	23.2559
420	36.9117	42.3107	51.1639	48.5778	37.8053	20.1615	13.6947	9.25407	37.3297	21.9805	22.601	22.7342
425	40.4262	45.0603	51.0996	43.1704	34.9846	20.7404	15.1697	8.03183	32.2061	23.8855	24.8875	23.1746
430	36.964	42.2066	46.545	45.1368	38.7064	24.7554	16.0006	10.073	34.5337	24.2127	22.5218	21.876
435	40.2412	39.2879	46.2448	40.4667	39.0982	18.4462	16.0984	10.6091	36.9945	24.4228	21.3046	22.9668
440	40.1645	42.6273	50.4006	41.8664	42.8787	24.328	14.0685	9.88855	36.6961	20.8497	21.0828	22.6868
445	37.2293	41.903	47.7759	41.7503	43.8973	24.3063	12.9098	10.3607	34.5659	23.6315	23.0445	23.904
450	40.5868	43.9891	42.2564	45.3211	39.9013	22.5261	15.0576	8.66631	36.2967	21.5067	25.0036	23.5336
455	36.1438	41.1311	49.0711	46.871	41.6054	22.3746	13.6429	9.41638	38.3259	21.812	21.5924	21.657
460	36.1717	42.3107	48.9381	42.6857	36.2383	27.4826	13.3267	11.037	32.6698	20.183	24.8875	23.2559
465	37.7563	44.4878	48.5393	45.3347	37.1393	24.2414	13.988	9.01306	33.2712	21.707	25.0432	23.7888
470	34.294	42.675	50.169	45.6215	35.3764	21.6224	14.586	9.71886	30.6405	23.5875	20.3778	22.1312
475	38.2588	45.906	41.7246	49.008	42.6436	22.4611	13.3439	9.31309	33.0692	21.072	23.1739	20.4759
480	30.3013	44.0628	44.7138	49.5951	45.053	22.1798	14.839	9.73362	36.6961	23.1235	25.6452	21.0314
485	41.564	42.2066	44.5808	48.6256	41.0374	24.842	14.9742	9.81477	35.002	23.1015	23.8683	21.6457
490	38.9464	41.7382	50.1347	47.6902	44.622	19.9288	12.5791	8.62205	38.2249	23.9367	22.7699	22.8742
495	43.6546	44.2319	49.2683	50.0594	46.8551	20.1182	13.4474	9.56393	42.9491	23.314	25.6056	21.0314
500	34.0009	45.6501	49.5042	49.2264	44.7983	22.3313	13.6199	10.5501	39.1248	26.0933	24.8875	23.7888
505	37.7563	44.5312	49.3713	48.6461	41.9385	20.7188	14.1202	10.1689	37.1644	23.2285	23.6729	22.2351
510	37.9692	45.6675	53.527	45.089	43.956	24.4578	13.5164	9.88855	36.6318	22.0122	23.3059	21.7835
515	44.1013	42.0071	53.6257	46.3589	50.4789	20.9136	15.3134	10.2574	41.7554	21.3577	23.3983	20.835
520	43.2846	44.323	44.6838	46.4067	45.9149	23.1916	14.5199	10.9854	38.3948	23.6632	25.4895	21.2753
525	38.5241	43.0957	50.6665	46.5432	48.2655	21.0218	16.4204	10.3681	40.6214	22.3297	26.6908	22.9781
530	39.5816	44.4401	55.5556	45.0343	50.0872	22.6938	15.5808	9.89593	38.0275	22.9867	24.3119	21.9574
535	42.4644	42.3888	47.9088	48.1272	49.3036	23.9005	14.9167	9.84428	36.0304	22.0245	25.7244	20.4985
540	39.3443	45.3162	51.0653	46.4545	43.0354	25.421	15.5895	9.32784	36.5951	21.939	22.065	22.0635
545	43.7314	50.4857	55.0238	47.9565	53.0058	23.684	16.6907	9.32784	40.6903	21.3675	24.4175	23.8001
550	41.8816	44.8651	49.4699	47.8063	50.2831	25.7673	16.0093	10.3976	39.6895	25.4168	23.2267	21.6118
555	42.3842	41.7079	51.0996	49.759	46.6592	21.0435	15.785	9.68197	37.8944	21.7387	23.1369	22.4451
560	44.8971	46.0881	58.9436	44.4335	52.5945	22.802	18.7033	8.68107	39.7262	22.32	24.0505	22.0161
565	40.5344	44.2319	51.4299	46.8573	48.05	19.9883	15.1553	9.74837	38.7942	24.3495	25.8274	22.8042
570	47.6194	40.0295	59.3768	42.2146	43.3684	25.8971	15.1036	10.7493	41.6866	24.5498	24.1957	22.2125
575	42.967	41.1788	49.1054	43.2319	49.0294	27.2932	16.0323	10.1689	39.2579	25.9565	24.3647	23.5562
580	41.0893	44.8955	48.7709	43.266	46.9922	24.3063	14.0253	9.68935	37.0313	22.2467	23.6729	22.1199
585	48.8095	43.9414	46.7123	44.5701	48.2067	26.5844	16.1818	8.68845	35.6999	22.9965	23.4115	21.1941
590	47.7764	42.8398	48.4406	43.266	41.8601	25.6807	15.371	8.59991	39.7583	24.076	23.4115	21.7609
595	42.9112	46.0578	44.019	45.9083	41.8405	22.1148	15.0949	8.75484	39.29	22.552	21.5158	21.9348
600	45.267	43.7636	49.2683	47.5059	44.5045	22.9968	14.2784	9.23439	37.596	22.552	24.1429	20.905

## Sheet: Fig 3B
Vehicle				Fasudil
10.8363	8.54621	12.1081	8.70477	10.0658	10.2789	13.13	11.2158

## Sheet: Fig 3D
Vehicle					Fasudil
683.612	680.987	589.813	675.323	639.683	498.173	443.727	565.394	474.467	496.751

## Sheet: Fig 3E
Vehicle					Fasudil
0.868	1.233	0.868	0.939	1.146	0.534	0.925	0.698	0.584	0.805

## Sheet: Fig 3F
Vehicle					Fasudil
1.88171	1.5899	1.92631	2.53361	1.89347	1.11069	1.62492	1.90488	1.48737	1.65755	1.64008	1.56886	1.38506

[truncated: 59 more sheets: Fig 3G, Fig 3H, Fig 4C KCad, Fig 4C aCat, Fig 4C F-Actin, Fig 4C NMIIb, Fig 4D KCad, Fig 4D  aCat, Fig 4D Actin, Fig 4D NMIIb, Fig 5C, Fig 5E, Fig 5G, Fig 5H, Fig 5I, Fig 6B, Fig 6D, Fig 6E, Fig 7C, Fig 7D …]
